# Supplementary material for: Integrated Analyses of Microbiome and Longitudinal Metabolome Data Reveal Microbial-Host Interactions on Sulfur Metabolism in Parkinson’s Disease
Source: Cell Rep. 2019 Nov 12;29(7):1767–1777.e8. doi: 10.1016/j.celrep.2019.10.035 (PMC6856723; doi:10.1016/j.celrep.2019.10.035)
Supplement: Data S1. Summary Statistics of All Performed Statistical Analyses, Related to Figures 1, 2, 3, and 4 — Descriptive study statistics and extended results on metabolome analyses and microbiome modeling. [file mmc2.xlsx]

## Sheet: Table of content
Content of Supplementary File 'Summary Statistics'
Complete Summary statistics of explorative association studies
Summary Statistics S1: Longitudinal description of metabolite concentrations in Parkinson's disease cases and controls
Summary Statistics S2: Summary statistics for the longitudinal association analyses on log metabolite concetrations with the group variable and group-wave interactions being the terms of interest
Summary Statistics S3: Summary statistics for the longitudinal association analyses in Parkinson's disease cases on changes in log metabolite concetrations with changes in Levodopa (equivalent) dosages being the predictor of interest
Summary Statistics S4: Summary statistics for the longitudinal association analyses in Parkinson's disease cases on log metabolite concetrations with medication variables (intake/dosage) being the predictors of interest
Summary Statistics S3: Summary statistics for the longitudinal association analyses in Parkinson's disease cases on UPDRS scales with the z-transformed log metabolite concentration being the predictor of interest
Summary Statistics S6: Summary statistics for predicting UPDRS scales at follow-up in Parkinsons's disease cases with the z-transformed log metabolite concentrations
Summary Statistics S7: Species abundances in association with PD
Summary Statistics S8: Reaction abundances in association with PD
Summary Statistics S9: Microbial secretion potentials in association with PD
Summary Statistics S10: Taurine conjugated bile acids and incident PD in the European Prospective Investigation of Cancer Norfolk

## Sheet: Summary S1
Summary Statistics S1: Longitudinal description of metabolite concentrations in Parkinson's disease cases and controls
					Control group					Parkinson's disease group
Class	Metabolite	VMH abbreviation	HMDB/Lipidmaps/PubchemID	QC RSD %	Baseline, mean(sd)	Follow-up I, mean(sd)	Follow-up II, mean(sd)	ICC	p-val*	Baseline, mean(sd)	Follow-up I, mean(sd)	Follow-up II, mean(sd)	ICC	p-val *
Bile Acids
	Cholate	cholate	HMDB00619	4	1.059(1.638)	1.203(2.58)	.935(1.551)	0.39	0.811608	1.467(3.093)	1.266(2.203)	1.555(2.056)	0.41	0.240159
	Chenodeoxycholate	C02528	LMP000440	8	1.056(.947)	1.239(1.104)	1.257(1.037)	0.31	0.391718	1.85(2.612)	1.553(1.942)	2.089(1.878)	0.54	0.0516611
	Deoxycholate	dchac	HMDB00626	5	1.167(.957)	1.286(.969)	1.406(1.207)	0.2	0.736705	2.08(2.828)	1.619(2.033)	2.267(1.996)	0.62	0.00581709
	Glycocholate	gchola	HMDB00138	11	.944(2.125)	.865(1.406)	1.197(2.666)	0.75	0.485866	.541(.42)	.624(.699)	.507(.386)	0.37	0.714456
	Glycochenodeoxycholate	dgchol	HMDB0000637	6	2.243(2.378)	2.5(2.481)	2.932(3.061)	0.65	0.217756	2.904(2.534)	2.524(2.815)	1.955(1.145)	0.28	0.208132
	Glycodeocycholate	M01989	HMDB00631	4	1.178(1.892)	1.232(1.755)	1.862(4.095)	0.55	0.125704	1.45(1.185)	1.314(1.721)	1.135(.829)	0.5	0.0796218
	Glycolithocholate	HC02193	HMDB0000698	8	.095(.097)	.123(.161)	.194(.272)	0.44	0.198763	.233(.303)	.155(.311)	.127(.188)	0.47	0.00485974
	Taurocholate	tchola	HMDB00036	9	.136(.492)	.093(.275)	.181(.774)	0.81	0.624109	.03(.036)	.051(.113)	.026(.029)	0.41	0.958746
	Taurodeoxycholate	tdechola	HMDB00896	11	.777(1.701)	.814(1.417)	1.133(3.027)	0.78	0.186178	.696(1.021)	.598(.747)	.411(.273)	0.22	0.580368
	Taurolithocholate	HC02192	HMDB0000722	10	.044(.035)	.048(.037)	.05(.036)	0.74	0.083478	.047(.038)	.041(.026)	.04(.017)	0.41	0.524841
	Taurohyodeoxycholate		119046	17	.01(.011)	.012(.019)	.015(.021)	0.68	0.0207404	.014(.022)	.014(.022)	.01(.008)	0.28	0.753308
	Taurolithocholate 3-sulfate	HC02198	HMDB0002580	28	.192(.189)	.181(.209)	.24(.303)	0.53	0.506159	.238(.223)	.223(.25)	.192(.165)	0.54	0.331904
	Ursodeoxycholate	HC02194	HMDB00946	16	.562(.858)	.84(.968)	1.837(5.766)	0.09	0.0335707	1.905(4.094)	1.324(2.861)	3.873(15.19)	0.34	0.820018
	Glycoursodeoxycholate	HC02196	HMDB00708	15	2.408(2.105)	3.085(2.264)	4.79(6.842)	0.5	0.0537036	4.73(6.909)	4.545(7.285)	3.797(3.652)	0.42	0.240146
	Taurochenodeoxycholate	tdchola	HMDB00951	16	.835(2.658)	.676(1.485)	1.426(5.589)	0.7	0.0487067	.625(.942)	.655(1.296)	.43(.398)	0.45	0.509743
Lysophosphatic acids (LPAC)
	LPAC14:0		LMGP10050007	13	.125(.05)	.156(.054)	.133(.044)	0.36	0.00669671	.108(.062)	.155(.11)	.151(.08)	0.57	5.36248e-06
	LPAC16:0		LMGP10050006	11	2.568(.57)	3.043(.678)	2.92(.683)	0.55	5.35063e-05	2.589(1.077)	3.157(1.459)	2.881(1.028)	0.69	0.000926878
	LPAC16:1		LMGP10050016	13	.631(.21)	.756(.234)	.713(.253)	0.53	0.0101255	.645(.396)	.97(.811)	.846(.508)	0.8	3.21834e-05
	LPAC18:0		LMGP10050005	12	.455(.131)	.497(.136)	.438(.126)	0.44	0.0481414	.412(.114)	.473(.138)	.447(.133)	0.34	0.0938669
	LPAC18:1		LMGP10050008	10	2.135(.506)	2.626(.981)	2.58(.662)	0.21	0.00366076	2.257(.809)	2.707(.975)	2.64(.737)	0.49	0.0051627
	LPAC18:2	HC02033	LMGP10050017	12	9.008(2.943)	11.18(5.842)	10.50(2.457)	0.35	0.00810906	8.937(3.218)	10.35(3.895)	10.85(4.085)	0.51	0.0294663
	LPAC18:3(w3w6)		LMGP10050023	13	.288(.105)	.344(.127)	.385(.133)	0.29	0.00513179	.236(.099)	.346(.163)	.371(.173)	0.21	2.78645e-05
	LPAC20:3		LMGP10050028	8	.232(.066)	.275(.065)	.248(.059)	0.37	0.00185663	.24(.08)	.29(.105)	.279(.087)	0.59	0.00198874
	LPAC20:4		LMGP10050013	12	3.288(.857)	3.563(.955)	3.41(.789)	0.24	0.371767	3.845(1.228)	3.777(1.249)	3.845(1.01)	0.47	0.770439
	LPAC20:5	M00452	LMGP10050033	13	.679(.326)	.935(.547)	.891(.497)	0.47	0.00788038	.693(.354)	.823(.369)	.832(.376)	0.39	0.0729469
	LPAC22:5		no identifier assigned	13	.722(.2)	.772(.26)	.742(.195)	0.29	0.67889	.806(.243)	.808(.274)	.859(.319)	0.46	0.664557
	LPAC22:6	M00450	LMGP10050019	13	2.384(.801)	2.553(.975)	2.425(.682)	0.43	0.648353	2.732(.741)	2.533(.849)	2.623(.973)	0.42	0.266055
	LPAC20:1		LMGP10050026	24	1.156(.422)	1.074(.368)	1.03(.407)	0.36	0.41373	.903(.28)	1.086(.582)	1.15(.362)	0.07	0.0386902
	LPAC22:4		LMGP10050020	15	.213(.073)	.219(.075)	.204(.066)	0.45	0.57813	.246(.087)	.227(.089)	.245(.103)	0.52	0.376799
Other Lipids (oxidative stress platform)
	Platelet activating factor C16:0		no identifier assigned	13	8.655(2.722)	7.84(1.778)	8.068(2.709)	0.3	0.305561	7.397(2.526)	8.339(2.689)	8.391(2.582)	0.33	0.125077
	Sphingosine-1-phosphate	sphs1p	LMSP01050001	6	7.83(1.518)	7.671(1.451)	7.559(1.39)	0.38	0.59269	8.516(1.759)	7.754(1.651)	7.759(1.648)	0.49	0.0223233
	cyclic LPAC16:0		no identifier assigned	13	.114(.031)	.123(.027)	.119(.026)	0.25	0.333178	.118(.037)	.124(.047)	.134(.045)	0.29	0.168176
	cyclic LPAC18:1		LMGP00000056	14	.084(.023)	.089(.023)	.093(.023)	0.17	0.344542	.094(.025)	.097(.029)	.096(.026)	0.28	0.871732
	cyclic LPAC18:2		no identifier assigned	15	.075(.027)	.079(.031)	.079(.027)	0.5	0.752225	.074(.023)	.078(.026)	.085(.038)	0.22	0.231369
	Sphinganine-1-phosphate	sph1p	LMSP01050002	17	4.075(1.534)	4.058(1.521)	3.706(1.348)	0.34	0.430001	4.373(1.693)	3.841(1.354)	3.841(1.415)	0.18	0.215436
	cyclic LPAC18:0		LMGP00000055	19	.062(.025)	.067(.026)	.066(.027)	0.46	0.577967	.063(.024)	.067(.024)	.064(.022)	0	0.824468
	cyclic LPAC20:4		no identifier assigned	18	.02(.009)	.024(.008)	.024(.01)	0	0.288283	.029(.015)	.024(.013)	.026(.01)	0.21	0.0988663
	8-iso-PGF2a		LMFA03110001	14	.998(1.479)	.939(.57)	.918(.723)	0.75	0.162205	.768(.537)	.766(.5)	.839(.584)	0.62	0.730557
	8,12-iPF2a VI		no identifier assigned	7	.033(.009)	.037(.011)	.034(.012)	0.49	0.0946157	.038(.011)	.04(.013)	.039(.01)	0.64	0.587556
	8-iso-PGA1		LMFA03110008	24	.096(.022)	.106(.023)	.102(.017)	0	0.157537	.106(.027)	.107(.031)	.104(.021)	0.17	0.924871
	10-nitro FA C18:2		LMFA01120001/2	20	.084(.036)	.12(.096)	.114(.061)	0.47	0.194465	.082(.086)	.079(.065)	.105(.088)	0.4	0.0791632
	nitro alpha linolenic acid		no identifier assigned	18	.039(.033)	.049(.036)	.063(.076)	0.34	0.107867	.039(.036)	.037(.033)	.042(.04)	0.42	0.664716
	Prostaglandin A2	HC02203	LMFA03010035	15	.073(.015)	.071(.017)	.074(.014)	0	0.615317	.073(.016)	.07(.01)	.079(.023)	0	0.227763
	Prostaglandin FA2	prostgf2	LMFA03010002	16	.04(.011)	.036(.01)	.038(.014)	0.03	0.494146	.036(.009)	.038(.009)	.034(.009)	0.01	0.185483
	Sphingosine(1)#	sphings	LMSP01010001	19	1.954(.663)	2.036(.92)	2.04(.75)	0.43	0.989564	2.035(.727)	1.948(.82)	1.924(.891)	0.25	0.586142
	Sphingosine(2)#	sphings	LMSP01010001	18	10.59(3.389)	11.77(3.959)	11.99(4.423)	0.41	0.280763	11.32(3.822)	10.97(4.848)	11.24(4.931)	0.07	0.833714
Acyl-Carnitines
	2-methylbutyroylcarnitine		HMDB41993	5	.49(.099)	.549(.134)	.554(.128)	0.41	0.0324668	.526(.151)	.55(.161)	.551(.169)	0.72	0.502052
	Butyrylcarnitine	c4crn	HMDB02013	4	1.206(.591)	1.316(.909)	1.425(.997)	0.84	0.107925	1.744(2.042)	1.447(1.04)	1.745(1.636)	0.84	0.14725
	Carnitine	crn	HMDB00062	6	3.541(.56)	3.629(.772)	3.367(.521)	0.4	0.126455	3.64(.723)	3.625(.643)	3.414(.672)	0.6	0.0941796
	Decanoylcarnitine	c10crn	HMDB00651	6	4.053(2.143)	4.487(2.68)	4.949(2.833)	0.69	0.0835599	5.511(3.593)	4.371(2.472)	4.861(2.442)	0.28	0.336305
	Decenoylcarnitine	c101crn	HMDB13205	6	1.297(.58)	1.405(.642)	1.45(.779)	0.66	0.48406	1.601(.821)	1.286(.519)	1.43(.697)	0.34	0.167645
	Dodecenoylcarnitine	ddece1crn	HMDB13326	5	1.48(.591)	1.639(.812)	1.692(.75)	0.64	0.317345	1.977(1.175)	1.593(.645)	1.718(.697)	0.22	0.330991
	Hexadecenoylcarnitine		HMDB13207	6	.455(.121)	.472(.179)	.51(.163)	0.63	0.105794	.597(.313)	.521(.209)	.515(.169)	0.49	0.210902
	Hexanoylcarnitine	c6crn	HMDB00756	6	.467(.164)	.515(.233)	.557(.258)	0.7	0.0417054	.588(.276)	.506(.202)	.521(.214)	0.45	0.184978
	Isobutyrylcarnitine	c4crn	HMDB02013	5	.962(.505)	1.151(.421)	1.096(.461)	0.38	0.0382239	1.14(.689)	1.21(.947)	1.252(.64)	0.68	0.321469
	Isovalerylcarnitine	ivcrn	HMDB00688	5	.839(.294)	.899(.456)	.858(.408)	0.53	0.861054	.752(.272)	.712(.344)	.637(.279)	0.58	0.0227327
	Lauroylcarnitine	ddeccrn	HMDB02250	6	1.215(.478)	1.331(.692)	1.466(.67)	0.67	0.047872	1.47(.829)	1.217(.523)	1.364(.517)	0.2	0.329979
	Linoleylcarnitine	lnlccrn	HMDB06469	6	.518(.166)	.549(.159)	.506(.163)	0.6	0.203953	.594(.174)	.518(.138)	.541(.179)	0.6	0.0170428
	Myristoilcarnitine	M02973	HMDB05066	6	.51(.117)	.53(.17)	.567(.197)	0.64	0.150254	.547(.197)	.527(.162)	.554(.146)	0.42	0.592827
	Nonaylcarnitine	pmtcrn	HMDB13288	7	.433(.242)	.501(.292)	.485(.346)	0.75	0.166369	.344(.218)	.422(.36)	.526(.534)	0.53	0.0111628
	Octanoylcarnitine	c8crn	HMDB00791	8	1.945(.976)	2.074(1.226)	2.327(1.42)	0.71	0.147339	2.555(1.636)	2.046(1.088)	2.249(1.142)	0.38	0.234417
	Octenoylcarnitine	c81crn	HMDB13324	6	1.609(.901)	1.75(.753)	2.005(1.247)	0.5	0.127093	1.588(.642)	1.889(.96)	1.55(.743)	0.53	0.0433123
	Oleylcarnitine	odecrn	HMDB05065	8	1.86(.512)	1.893(.564)	1.96(.473)	0.57	0.43033	2.344(.837)	2.12(.612)	2.032(.579)	0.45	0.0723184
	Tetradecadienylcarnitine		HMDB13331	5	.329(.132)	.363(.188)	.363(.185)	0.64	0.653474	.427(.257)	.306(.114)	.363(.173)	0.28	0.0633256
	Tetradecenoylcarnitine	ttdcrn	HMDB02014	6	1.129(.435)	1.22(.659)	1.362(.638)	0.61	0.0629538	1.537(.923)	1.212(.506)	1.313(.551)	0.27	0.284709
	Tiglylcarnitine	c51crn	HMDB02366	7	.137(.033)	.155(.048)	.146(.044)	0.22	0.257425	.126(.034)	.141(.039)	.14(.052)	0.43	0.140553
	Acetylcarnitine	acrn	HMDB00201	26	1.445(.504)	1.483(.501)	1.324(.489)	0.28	0.313125	1.45(.857)	1.311(.533)	1.326(.544)	0.25	0.937848
	Valerylcarnitine	ivcrn	HMDB00688	20	.053(.016)	.065(.024)	.062(.03)	0.46	0.0259109	.074(.043)	.07(.039)	.069(.035)	0.73	0.687763
Amines																																														4.87889
	Choline	chol	HMDB00097	5	2.617(.671)	2.573(.562)	2.678(.737)	0.65	0.75554	2.627(.554)	2.485(.516)	2.544(.53)	0.62	0.310973
	Betaine	glyb	HMDB00043	6	3.592(.947)	3.635(1.024)	3.92(1.391)	0.7	0.205893	3.872(.977)	3.657(.951)	3.653(1.111)	0.61	0.24765
	Trimethylamine-N-oxide	tmao	HMDB00925	30	.038(.034)	.054(.048)	.051(.042)	0.1	0.111127	.048(.042)	.045(.043)	.05(.036)	0.04	0.496728
	Methoxytyrosine	CE2176	HMDB01434	9	.002(0)	.002(0)	.002(0)	0.68	0.193757	.012(.049)	.188(.268)	.303(.287)	0.31	3.63506e-19
	Citrulline	citr_L	HMDB00904	8	.215(.062)	.22(.055)	.223(.057)	0.72	0.408988	.223(.053)	.218(.045)	.215(.05)	0.69	0.533639
	Cystathionine	cyst_L	HMDB00099	9	.009(.006)	.009(.007)	.008(.003)	0.33	0.70578	.008(.003)	.011(.007)	.014(.007)	0.31	1.16063e-05
	Cysteine	cys_L	HMDB00574	5	1.038(.208)	.996(.175)	1.003(.2)	0.63	0.44739	1.022(.159)	1.088(.161)	1.042(.241)	0.42	0.136722
	DL3-aminoisobutyrate	C02356	HMDB03911	5	.348(.114)	.366(.085)	.363(.149)	0.55	0.427792	.449(.114)	.358(.13)	.345(.085)	0.52	8.43472e-08
	Ethanolamine	etha	HMDB00149	7	.102(.017)	.104(.015)	.105(.02)	0.55	0.825384	.11(.024)	.107(.024)	.103(.015)	0.54	0.375152
	Gamma-Glutamylglutamine		HMDB11738	9	.003(.001)	.004(.001)	.003(.001)	0.56	0.0422363	.004(.001)	.004(.001)	.004(.001)	0.39	0.693695
	Gamma-glutamylalanine	gluala	HMDB06248	7	.005(.002)	.005(.002)	.005(.001)	0.55	0.391357	.005(.002)	.005(.001)	.006(.002)	0.56	0.471763
	Gamma-aminobutyrate	4abut	HMDB00112	6	.028(.014)	.028(.011)	.026(.012)	0.63	0.528432	.034(.015)	.032(.017)	.032(.014)	0.72	0.399219
	Glutathione	gthrd	HMDB00125	8	.053(.02)	.051(.016)	.05(.015)	0.68	0.77245	.05(.017)	.044(.017)	.047(.019)	0.78	0.0192919
	Glycine	gly	HMDB00123	6	2.696(.897)	2.687(.84)	2.778(.923)	0.86	0.394314	2.557(.597)	2.543(.632)	2.76(.763)	0.76	0.0206417
	Homocitrulline	hmcr	HMDB00679	12	.002(.001)	.002(.001)	.002(.001)	0.61	0.131988	.003(.001)	.003(.001)	.003(.001)	0.67	0.692
	Homocysteine	hcys_L	HMDB00742	5	.239(.068)	.237(.072)	.261(.086)	0.57	0.152032	.243(.112)	.284(.137)	.282(.103)	0.54	0.00956246
	5-Hydroxylysine	pcollg5hlys	HMDB00450	9	.003(.001)	.004(.001)	.004(.001)	0.51	0.108951	.003(.001)	.004(.001)	.004(.001)	0.57	0.322319
	2-aminoadipic acid	L2aadp	HMDB00510	8	.012(.003)	.014(.006)	.014(.007)	0.66	0.106276	.012(.005)	.012(.005)	.012(.004)	0.72	0.411555
	4-hydroxyproline	4hpro_LT	HMDB00725	4	.201(.076)	.212(.147)	.241(.187)	0.24	0.7511	.182(.057)	.199(.061)	.258(.135)	0.16	0.00121969
	L-Alanine	ala_L	HMDB00161	6	3.724(1.02)	3.94(.959)	4.04(1.047)	0.58	0.146711	4.106(.91)	3.82(.81)	4.036(.869)	0.46	0.21458
	L-Alpha-aminobutyrate	C02356	HMDB00452	5	.355(.112)	.367(.084)	.37(.148)	0.55	0.652723	.457(.116)	.367(.135)	.348(.084)	0.5	1.22492e-07
	L-Arginine	arg_L	HMDB00517	6	1.294(.238)	1.318(.252)	1.343(.294)	0.58	0.730983	1.253(.242)	1.264(.302)	1.238(.246)	0.4	0.96633
	L-Asparagine	asn_L	HMDB00168	4	.674(.132)	.694(.118)	.686(.153)	0.6	0.484255	.695(.086)	.629(.085)	.648(.084)	0.55	2.80317e-05
	L-Glutamate	glu_L	HMDB00148	6	.711(.327)	.672(.351)	.648(.292)	0.67	0.237616	.63(.349)	.713(.407)	.645(.328)	0.46	0.270302
	L-Glutamine	gln_L	HMDB00641	6	12.25(1.216)	12.35(1.736)	12.47(1.895)	0.47	0.800992	12.74(1.312)	12.42(1.749)	12.83(1.802)	0.47	0.331377
	L-Histidine	his_L	HMDB00177	9	.02(.003)	.021(.002)	.02(.003)	0.17	0.415578	.021(.003)	.02(.003)	.02(.003)	0.42	0.0364842
	L-Homoserine	hom_L	HMDB00719	9	.003(0)	.003(0)	.003(0)	0.08	0.204398	.004(0)	.004(.001)	.003(.001)	0.29	0.408895
	L-Isoleucine	ile_L	HMDB00172	4	3.29(.857)	3.638(.847)	3.579(1.091)	0.63	0.045176	3.609(.728)	3.36(.593)	3.448(.646)	0.48	0.2142
	L-Kynurenine	Lkynr	HMDB00684	8	.012(.002)	.013(.002)	.013(.002)	0.52	0.109267	.013(.003)	.014(.004)	.013(.003)	0.7	0.0215471
	L-Leucine	leu_L	HMDB00687	4	1.226(.233)	1.332(.245)	1.281(.309)	0.65	0.0356391	1.353(.245)	1.221(.189)	1.212(.192)	0.52	0.000347746
	L-Lysine	lys_L	HMDB00182	5	2.057(.355)	2.158(.302)	2.052(.357)	0.59	0.0703453	2.109(.267)	1.992(.324)	1.967(.206)	0.32	0.0386978
	L-Methionine	met_L	HMDB00696	5	1.368(.259)	1.458(.22)	1.482(.281)	0.41	0.0476819	1.519(.224)	1.312(.22)	1.346(.185)	0.43	6.65493e-07
	L-Methionine sulfoxide	metsox_S_L	HMDB02005	6	.006(.002)	.006(.002)	.006(.002)	0.35	0.355718	.006(.001)	.005(.001)	.006(.001)	0.25	0.113449
	L-Phenylalanine	phe_L	HMDB00159	4	4.602(.557)	4.855(.616)	4.808(.661)	0.55	0.0568651	5.139(.823)	4.784(.577)	4.664(.747)	0.4	0.00211557
	L-Proline	pro_L	HMDB00162	5	2.201(.649)	2.451(.716)	2.427(.712)	0.66	0.0292662	2.206(.481)	2.215(.515)	2.381(.476)	0.54	0.0606487
	L-Serine	ser_L	HMDB00187	7	2.75(.438)	2.919(.571)	2.855(.689)	0.69	0.152472	3.058(.572)	2.657(.581)	2.675(.535)	0.47	6.44218e-05
	L-Threonine	thr_L	HMDB00167	5	3.636(.815)	3.789(.559)	3.687(.74)	0.48	0.298043	3.979(.899)	3.83(.705)	3.946(.736)	0.49	0.588219
	L-Tryptophan	trp_L	HMDB00929	3	3.963(.639)	3.975(.65)	3.862(.625)	0.49	0.552304	4.117(.66)	3.879(.608)	3.89(.677)	0.43	0.115378
	L-Tyrosine	tyr_L	HMDB00158	5	9.612(2.01)	9.977(1.577)	10.07(1.833)	0.59	0.163011	9.8(1.663)	10.58(3.03)	10.72(2.51)	0.61	0.0921869
	L-Valine	val_L	HMDB00883	4	7.444(1.309)	8.057(1.289)	7.855(1.465)	0.53	0.0403925	7.922(1.073)	7.446(1.218)	7.493(1.107)	0.42	0.0445207
	Methionine sulfone		69961	9	.004(.001)	.004(.001)	.004(.001)	0.77	0.000702788	.004(.002)	.004(.002)	.005(.002)	0.77	0.179181
	N6,N6,N6-Trimethyllysine	tmlys	HMDB01325	8	.002(0)	.002(0)	.002(0)	0.47	0.174922	.002(.001)	.002(.001)	.002(.001)	0.51	0.000673142
	O-Acetyl-L-serine	acser	HMDB03011	8	.002(0)	.002(0)	.003(.001)	0.55	0.277387	.002(0)	.002(0)	.002(.001)	0.18	0.845983
	Ornithine	orn	HMDB00214	6	1.316(.27)	1.425(.381)	1.383(.348)	0.58	0.2303	1.506(.313)	1.505(.279)	1.513(.286)	0.49	0.968851
	S-Methylcysteine		HMDB02108	6	.113(.044)	.128(.059)	.133(.058)	0.11	0.204468	.13(.054)	.122(.041)	.134(.078)	0.19	0.873629
	Sarcosine	sarcs	HMDB00271	7	.089(.021)	.097(.026)	.073(.01)	0.04	3.32501e-05	.086(.025)	.1(.028)	.07(.014)	0.08	2.95983e-06
	Serotonine	srtn	HMDB00259	12	.001(0)	.001(.001)	.001(0)	0.38	0.194869	.001(0)	.001(.001)	.001(.001)	0.38	0.26582
	Taurine	taur	HMDB00251	5	.245(.045)	.262(.065)	.273(.057)	0.42	0.0394888	.244(.069)	.249(.048)	.295(.084)	0.35	0.000688004
	Methoxytyramine	3moxtyr	HMDB00022	29	.001(0)	.001(0)	.001(.001)	0.22	0.525049	.001(0)	.001(.001)	.001(.001)	0.11	0.191682
	Anserine		HMDB00194	25	.001(0)	.001(0)	.001(0)	0.18	0.836634	.001(0)	.001(0)	.001(0)	0.03	0.915841
	Beta-Alanine	ala_B	HMDB00056	5	.108(.014)	.11(.012)	.112(.016)	0.37	0.434998	.109(.011)	.11(.012)	.115(.011)	0.57	0.010905
	Glycylglycine	glygly	HMDB11733	22	.047(.011)	.046(.014)	.048(.009)	0.26	0.618347	.047(.009)	.042(.012)	.046(.013)	0.09	0.24717
	L-Aspartate	asp_L	HMDB00191	19	.057(.018)	.06(.018)	.058(.013)	0.37	0.761402	.059(.018)	.055(.015)	.06(.02)	0.16	0.511316
	SDMA		HMDB03334	21	.001(0)	.001(0)	.001(0)	0.35	0.886014	.001(0)	.001(0)	.001(0)	0.22	0.432523
Organic Acids
	2-hydroxybutyrate	2hb	HMDB00008	9	1.499(.566)	1.437(.643)	1.433(.703)	0.68	0.445891	1.844(.799)	1.504(.599)	1.315(.429)	0.55	2.58775e-05
	Citrate	cit	HMDB00094	11	1.227(.223)	1.23(.221)	1.354(.263)	0.64	0.000884587	1.286(.207)	1.261(.234)	1.249(.199)	0.29	0.703431
	Lactate	lac_L	HMDB00190	12	30.42(9.425)	31.25(8.821)	32.43(10.28)	0.6	0.361534	31.21(7.106)	30.93(9.234)	30.66(6.642)	0.34	0.907195
	Malate	mal_L	HMDB00744	12	.039(.01)	.042(.012)	.044(.013)	0.59	0.0849946	.044(.012)	.044(.014)	.043(.01)	0.48	0.842477
	Fumarate	fum	HMDB00134	13	.046(.008)	.044(.01)	.047(.01)	0.18	0.35797	.047(.008)	.046(.007)	.044(.006)	0.14	0.577776
	3-Hydroxybutyrate	bhb	HMDB00357	6	.761(.618)	.88(.802)	.877(.665)	0.07	0.627531	1.495(1.582)	.875(.972)	.794(.668)	0.34	0.00294553
	3-Hydroxyisobutyrate	3hmp	HMDB00023	7	.067(.02)	.078(.033)	.08(.027)	0.44	0.0712528	.074(.022)	.065(.025)	.066(.018)	0.49	0.0053597
	Glycerate	glyc_R	HMDB00139	10	.085(.017)	.1(.019)	.089(.016)	0.14	0.00144477	.082(.015)	.094(.02)	.086(.018)	0.35	0.00311358
	Glycolate	glyclt	HMDB00115	25	.051(.014)	.053(.011)	.055(.014)	0	0.438719	.05(.011)	.056(.01)	.049(.009)	0	0.0121396
	Isocitrate	icit	HMDB00193	32	.04(.012)	.043(.018)	.046(.014)	0.54	0.0614863	.04(.013)	.045(.014)	.046(.012)	0.37	0.0530471
Ceramides (Cer)
	Cer(d18:1/23:0)		HMDB00950	14	.105(.029)	.113(.033)	.11(.035)	0.6	0.304011	.096(.02)	.097(.03)	.099(.029)	0.47	0.82651
	Cer(d18:1/24:0)		LMSP02010012	13	.28(.067)	.296(.074)	.288(.09)	0.53	0.517556	.26(.051)	.263(.078)	.27(.082)	0.48	0.89993
	Cer(d18:1/24:1)		HMDB04953	12	.186(.033)	.202(.038)	.199(.065)	0.43	0.30499	.187(.035)	.19(.05)	.195(.052)	0.56	0.682582
Lysophosphatidylcholines (LPC)
	LPC14:0		HMDB10379	12	.211(.079)	.199(.065)	.188(.066)	0.48	0.392222	.164(.052)	.192(.071)	.218(.102)	0.16	0.0229287
	LPC16:0		HMDB10382	7	14.70(2.351)	14.81(2.144)	14.30(2.749)	0.52	0.335476	14.90(3.235)	14.60(2.606)	14.97(3.123)	0.41	0.914891
	LPC16:1		HMDB10383	11	.377(.09)	.363(.08)	.356(.114)	0.44	0.367765	.418(.149)	.424(.166)	.428(.149)	0.52	0.895525
	LPC18:0	pcholste_hs	HMDB10384	7	5.205(1.035)	5.048(.666)	4.894(.964)	0.51	0.116162	4.805(1.278)	4.937(.94)	5.151(1.348)	0.62	0.186063
	LPC18:1	pcholole_hs |pcholmyr_hs	no identifier assigned	5	3.234(.734)	3.329(.784)	3.492(.884)	0.59	0.200441	3.587(.941)	3.604(1.059)	3.907(1.378)	0.55	0.276302
	LPC18:2		no identifier assigned	9	4.045(1.351)	4.314(1.979)	4.119(1.644)	0.65	0.690148	4.041(1.466)	3.964(1.461)	4.506(1.545)	0.4	0.147621
	LPC18:3		no identifier assigned	15	.076(.025)	.077(.024)	.079(.025)	0.51	0.687633	.067(.022)	.078(.03)	.088(.04)	0.26	0.0676235
	LPC20:3		no identifier assigned	9	.39(.109)	.398(.101)	.386(.126)	0.65	0.45248	.415(.139)	.418(.138)	.434(.153)	0.41	0.743731
	LPC20:4	pcholn204_hs	HMDB10396	10	.805(.169)	.833(.214)	.79(.237)	0.51	0.363604	1.019(.379)	.882(.309)	.95(.43)	0.59	0.0944402
	LPC20:5		HMDB10397	13	.098(.044)	.126(.078)	.108(.05)	0.47	0.134874	.111(.06)	.111(.045)	.125(.091)	0.48	0.817094
	LPC22:6		HMDB10404	11	.194(.055)	.207(.076)	.19(.047)	0.42	0.633432	.245(.089)	.202(.072)	.21(.083)	0.55	0.0103123
	LPCO16:1		no identifier assigned	4	.109(.015)	.106(.016)	.104(.018)	0.5	0.260086	.109(.025)	.105(.022)	.112(.019)	0.48	0.212272
Lysophosphatidylethanolamines (LPE)
	LPE22:6		LMGP02050013	12	.031(.009)	.033(.009)	.033(.011)	0.38	0.623315	.036(.011)	.034(.01)	.036(.014)	0.44	0.703918
	LPE18:0		no identifier assigned	19	.092(.031)	.099(.033)	.087(.041)	0.35	0.0543728	.085(.033)	.096(.041)	.097(.033)	0.3	0.27512
Diacyl-phosphatidylcholines (PC)
	PC32:0		no identifier assigned	8	1.148(.146)	1.163(.124)	1.119(.166)	0.69	0.0720607	1.166(.151)	1.161(.176)	1.171(.202)	0.49	0.972313
	PC32:1		no identifier assigned	10	1.469(.498)	1.363(.418)	1.409(.553)	0.59	0.498826	1.482(.809)	1.739(.828)	1.598(.651)	0.62	0.0926721
	PC32:2		no identifier assigned	14	.324(.125)	.295(.095)	.292(.091)	0.51	0.537034	.257(.091)	.309(.113)	.316(.11)	0.35	0.00708106
	PC34:1		no identifier assigned	7	20.79(2.604)	20.34(2.447)	20.95(2.881)	0.56	0.451168	21.61(4.137)	21.77(3.689)	21.69(3.899)	0.53	0.931861
	PC34:2		no identifier assigned	8	35.48(4.383)	34.43(4.262)	34.35(3.711)	0.52	0.352245	34.80(3.748)	34.21(4.448)	34.77(4.71)	0.4	0.807098
	PC34:3		no identifier assigned	12	1.313(.433)	1.249(.29)	1.273(.338)	0.53	0.888551	1.157(.354)	1.371(.409)	1.331(.346)	0.36	0.00500428
	PC34:4		no identifier assigned	14	.116(.044)	.107(.043)	.107(.037)	0.63	0.407878	.101(.042)	.121(.051)	.121(.052)	0.5	0.0258264
	PC36:1		no identifier assigned	4	4.38(.923)	4.327(.782)	4.677(.978)	0.43	0.144629	4.183(1.141)	4.653(1.163)	4.711(1.234)	0.47	0.0301703
	PC36:2		no identifier assigned	6	23.00(3.499)	22.51(2.902)	22.81(3.112)	0.6	0.796565	21.22(3.25)	22.32(3.159)	22.72(3.473)	0.49	0.0346333
	PC36:3		no identifier assigned	8	16.13(2.534)	15.59(2.543)	15.38(2.893)	0.56	0.235289	15.73(2.607)	15.91(2.743)	15.76(2.263)	0.49	0.884964
	PC36:4		no identifier assigned	10	18.21(2.684)	17.82(3.14)	17.43(3.579)	0.76	0.0437066	20.43(3.931)	18.95(3.255)	18.61(3.027)	0.61	0.00854809
	PC36:5		no identifier assigned	13	1.947(.779)	2.434(1.555)	2.191(1.085)	0.56	0.180043	2.093(.916)	2.3(.78)	2.218(1.381)	0.53	0.224731
	PC38:2		no identifier assigned	5	.426(.08)	.422(.057)	.418(.069)	0.53	0.856172	.407(.087)	.42(.067)	.421(.09)	0.43	0.422136
	PC38:3		no identifier assigned	5	3.884(.921)	3.666(.949)	3.559(1.134)	0.71	0.0349027	3.517(.967)	3.761(1.091)	3.513(.813)	0.49	0.365656
	PC38:4		no identifier assigned	7	11.18(2.129)	11.03(2.26)	10.69(2.391)	0.8	0.0532079	12.38(2.765)	11.78(1.904)	11.40(2.039)	0.59	0.0370234
	PC38:5		no identifier assigned	9	5.992(1.02)	6.281(1.63)	6.059(1.452)	0.52	0.632537	6.682(1.633)	6.476(1.11)	6.428(1.718)	0.58	0.561575
	PC38:6		no identifier assigned	12	6.591(1.635)	6.65(1.89)	6.335(1.809)	0.63	0.327831	7.86(2.144)	6.915(1.864)	6.551(2.042)	0.63	0.000421427
	PC40:4		no identifier assigned	4	.217(.067)	.217(.06)	.205(.06)	0.74	0.265198	.234(.094)	.222(.068)	.223(.075)	0.6	0.811862
	PC40:5		no identifier assigned	8	.925(.197)	.952(.213)	.911(.241)	0.56	0.440832	.963(.247)	.96(.2)	.96(.285)	0.46	0.948628
	PC40:6		no identifier assigned	8	2.157(.612)	2.199(.716)	2.169(.851)	0.63	0.741127	2.367(.701)	2.282(.766)	2.163(.842)	0.58	0.104054
	PC40:7		no identifier assigned	10	.459(.093)	.444(.092)	.443(.117)	0.5	0.445075	.55(.166)	.495(.113)	.492(.125)	0.65	0.0139606
	PC40:8		no identifier assigned	13	.066(.013)	.064(.014)	.065(.014)	0.41	0.768942	.074(.021)	.066(.017)	.067(.015)	0.52	0.231871
	PC36:6		no identifier assigned	19	.056(.023)	.061(.029)	.058(.022)	0.46	0.607831	.056(.019)	.062(.022)	.062(.032)	0.48	0.294086
	PC(O-34:1)		no identifier assigned	8	.427(.076)	.422(.084)	.449(.112)	0.78	0.0886316	.447(.078)	.433(.075)	.447(.08)	0.8	0.508758
	PC(O-34:2)		no identifier assigned	7	.819(.17)	.82(.224)	.883(.238)	0.6	0.138342	.781(.194)	.789(.181)	.832(.22)	0.49	0.377536
	PC(O-34:3)		no identifier assigned	8	.592(.143)	.545(.157)	.548(.159)	0.72	0.0471096	.522(.164)	.541(.146)	.575(.18)	0.66	0.0791756
	PC(O-36:3)		no identifier assigned	5	.194(.04)	.185(.037)	.193(.049)	0.63	0.461081	.191(.043)	.191(.046)	.189(.045)	0.67	0.89189
	PC(O-36:4)		no identifier assigned	9	1.139(.271)	1.128(.291)	1.177(.391)	0.71	0.696255	1.21(.292)	1.158(.264)	1.173(.292)	0.54	0.60467
	PC(O-36:5)		no identifier assigned	9	.946(.221)	.883(.208)	.872(.222)	0.73	0.00856579	.972(.231)	.974(.22)	.969(.231)	0.57	0.993532
	PC(O-38:4)		no identifier assigned	4	.565(.125)	.554(.132)	.576(.172)	0.75	0.710608	.594(.126)	.564(.124)	.57(.136)	0.69	0.224907
	PC(O-38:5)		no identifier assigned	9	.83(.167)	.828(.176)	.863(.244)	0.75	0.663974	.915(.196)	.874(.159)	.891(.16)	0.56	0.527748
	PC(O-38:6)		no identifier assigned	8	.588(.144)	.581(.144)	.584(.167)	0.69	0.58815	.633(.122)	.581(.114)	.58(.103)	0.66	0.003495
	PC(O-38:7)		no identifier assigned	10	.175(.04)	.167(.036)	.165(.039)	0.61	0.120567	.181(.035)	.171(.036)	.17(.032)	0.64	0.0678941
	PC(O-40:6)		no identifier assigned	7	.2(.024)	.199(.022)	.195(.027)	0.74	0.165843	.203(.021)	.198(.018)	.201(.019)	0.56	0.481151
	PC(O-44:5)		no identifier assigned	10	.104(.026)	.103(.034)	.111(.045)	0.79	0.370657	.124(.037)	.113(.031)	.116(.031)	0.73	0.0862521
Diacyl-phosphatidylethanolamines (PE)
	PE34:2		no identifier assigned	10	.314(.149)	.329(.161)	.314(.146)	0.75	0.668794	.29(.103)	.338(.133)	.352(.146)	0.52	0.0142058
	PE36:3		no identifier assigned	6	.272(.01)	.269(.012)	.271(.014)	0.3	0.636271	.27(.014)	.27(.01)	.273(.014)	0	0.550498
	PE36:4		no identifier assigned	10	.221(.119)	.222(.109)	.232(.148)	0.79	0.905996	.235(.093)	.269(.122)	.257(.116)	0.64	0.207762
	PE38:2		no identifier assigned	10	3.057(.802)	3.125(.843)	2.99(.965)	0.71	0.39446	2.794(.685)	2.948(.741)	3.05(.77)	0.59	0.0952668
	PE38:6		no identifier assigned	12	.277(.152)	.295(.192)	.286(.179)	0.79	0.946608	.334(.168)	.335(.178)	.309(.171)	0.71	0.318557
	PE(O-36:5)		no identifier assigned	9	.409(.173)	.415(.146)	.411(.193)	0.52	0.802854	.384(.113)	.418(.155)	.428(.131)	0.31	0.285606
	PE(O-38:5)		no identifier assigned	6	.688(.238)	.679(.194)	.702(.267)	0.61	0.983913	.687(.163)	.7(.223)	.713(.212)	0.44	0.864991
	PE38:4		no identifier assigned	15	.293(.096)	.289(.093)	.262(.094)	0.61	0.0437097	.299(.067)	.295(.104)	.302(.075)	0.38	0.681168
Sphingomyelins (SM)
	SM(d18:1/14:0)	sphmyln18114_hs	LMSP03010028	10	.905(.167)	.935(.174)	.914(.178)	0.68	0.482109	.883(.17)	.975(.228)	.946(.171)	0.51	0.0178224
	SM(d18:1/15:0)	sphmyln18115_hs	LMSP03010038	8	.607(.064)	.62(.073)	.618(.086)	0.68	0.492933	.589(.074)	.615(.098)	.612(.07)	0.6	0.0744667
	SM(d18:1/16:0)	sphmyln18116_hs	LMSP03010003	6	9.984(1.161)	10.10(1.256)	9.907(1.383)	0.72	0.472533	10.07(1.43)	10.03(1.203)	9.913(1.01)	0.58	0.823098
	SM(d18:1/16:1)	sphmyln181161_hs	LMSP03010041	10	1.319(.214)	1.323(.213)	1.31(.244)	0.71	0.826478	1.268(.277)	1.308(.28)	1.283(.252)	0.66	0.557115
	SM(d18:1/18:0)	sphmyln18118_hs	LMSP03010001	4	2.149(.349)	2.14(.369)	2.119(.358)	0.77	0.67993	2.275(.306)	2.214(.315)	2.131(.332)	0.64	0.0100181
	SM(d18:1/18:1)	sphmyln181181_hs	LMSP03010029	5	.947(.179)	.921(.189)	.928(.188)	0.87	0.202403	.957(.195)	.927(.165)	.911(.176)	0.61	0.244098
	SM(d18:1/18:2)		no identifier assigned	4	.147(.027)	.148(.029)	.145(.027)	0.76	0.671897	.149(.026)	.145(.026)	.138(.025)	0.68	0.0140842
	SM(d18:1/20:0)	sphmyln18120_hs	LMSP03010005	7	1.575(.246)	1.582(.237)	1.546(.248)	0.6	0.605911	1.604(.307)	1.632(.265)	1.588(.29)	0.55	0.404409
	SM(d18:1/20:1)	sphmyln181201_hs	LMSP03010059	4	.538(.108)	.524(.099)	.525(.108)	0.85	0.293859	.519(.088)	.525(.077)	.527(.102)	0.68	0.811339
	SM(d18:1/21:0)	sphmyln18121_hs	LMSP03010067	9	.501(.102)	.52(.112)	.497(.101)	0.62	0.355398	.48(.096)	.494(.097)	.49(.109)	0.5	0.594078
	SM(d18:1/22:0)	sphmyln18122_hs	LMSP03010006	10	2.904(.501)	2.945(.506)	2.925(.71)	0.55	0.816285	2.891(.664)	2.875(.637)	2.784(.571)	0.63	0.438309
	SM(d18:1/22:1)	sphmyln181221_hs	LMSP03010072	8	2.324(.38)	2.354(.381)	2.282(.375)	0.67	0.418816	2.303(.384)	2.334(.344)	2.287(.443)	0.64	0.360034
	SM(d18:1/23:0)	sphmyln18123_hs	LMSP03010078	11	1.313(.203)	1.365(.242)	1.329(.315)	0.55	0.37544	1.249(.245)	1.241(.239)	1.192(.22)	0.57	0.293073
	SM(d18:1/23:1)	sphmyln181231_hs	no identifier assigned	9	1.061(.187)	1.131(.224)	1.082(.223)	0.7	0.0422359	1.038(.144)	1.037(.168)	1.029(.186)	0.62	0.753191
	SM(d18:1/24:0)	sphmyln18124_hs	HMDB12094	12	1.856(.407)	1.908(.421)	1.86(.624)	0.6	0.457292	1.833(.464)	1.816(.474)	1.726(.383)	0.7	0.203518
	SM(d18:1/24:1)		HMDB12095	10	6.003(1.06)	6.332(1.128)	6.211(1.59)	0.61	0.251478	6.501(1.069)	6.158(.91)	6.082(.974)	0.67	0.0155111
	SM(d18:1/24:2)		no identifier assigned	7	2.664(.464)	2.778(.487)	2.672(.509)	0.64	0.231493	2.756(.436)	2.65(.399)	2.645(.546)	0.69	0.139273
	SM(d18:1/25:1)		no identifier assigned	10	.251(.062)	.265(.062)	.267(.074)	0.67	0.180149	.271(.045)	.259(.055)	.246(.051)	0.49	0.0180394
	SM(d18:1/25:0)	sphmyln18125_hs	no identifier assigned	19	.107(.025)	.111(.028)	.111(.034)	0.59	0.523997	.105(.019)	.103(.019)	.099(.019)	0.53	0.203441
Cholesteryl-esters (CE)
	CE18:1		no identifier assigned	11	.14(.017)	.135(.022)	.135(.021)	0.45	0.317876	.143(.023)	.136(.018)	.137(.022)	0.47	0.288322
	CE18:2		no identifier assigned	12	.354(.06)	.338(.07)	.329(.066)	0.62	0.115853	.35(.069)	.338(.052)	.336(.061)	0.46	0.542758
	CE20:4	xolest204_hs	no identifier assigned	11	.182(.033)	.172(.034)	.168(.033)	0.54	0.0458369	.195(.034)	.184(.032)	.18(.036)	0.38	0.0669726
Triglycerides (TG)
	TG46:1		no identifier assigned	13	2.151(1.923)	2.676(3.087)	2.119(1.981)	0.57	0.696846	1.178(.773)	1.9(2.055)	1.969(2.3)	0.29	0.0923437
	TG46:2		no identifier assigned	12	.723(.483)	.853(.814)	.707(.511)	0.5	0.716642	.457(.249)	.674(.526)	.733(.751)	0.28	0.0443719
	TG48:0		no identifier assigned	15	1.327(.8)	1.567(.906)	1.323(.717)	0.63	0.105716	1.055(.338)	1.218(.823)	1.241(.594)	0.2	0.551889
	TG48:1		no identifier assigned	7	5.511(3.666)	6.03(4.274)	5.329(3.743)	0.69	0.421439	3.709(1.942)	4.999(3.661)	4.922(3.213)	0.36	0.106844
	TG48:2		no identifier assigned	7	3.576(2.461)	3.944(3.006)	3.48(2.711)	0.68	0.328389	2.43(1.397)	3.538(3.029)	3.304(2.733)	0.43	0.0958117
	TG48:3		no identifier assigned	7	.699(.387)	.758(.494)	.672(.426)	0.63	0.398854	.481(.236)	.676(.5)	.708(.571)	0.39	0.0315572
	TG50:1		no identifier assigned	4	9.477(4.188)	10.14(4.739)	9.176(4.351)	0.78	0.126832	8.317(2.662)	9.143(4.619)	8.785(3.486)	0.44	0.855847
	TG50:2		no identifier assigned	5	13.70(5.777)	13.96(5.753)	12.90(6.3)	0.71	0.10968	12.70(4.692)	14.22(6.927)	12.59(4.741)	0.49	0.523085
	TG50:3		no identifier assigned	6	5.779(3.259)	6.022(3.332)	5.366(3.697)	0.7	0.054742	4.966(2.427)	5.919(4.471)	5.161(3.516)	0.57	0.590486
	TG50:4		no identifier assigned	6	1.003(.564)	1.059(.567)	.964(.628)	0.65	0.265775	.759(.317)	.972(.707)	1.028(.794)	0.52	0.122596
	TG51:1		no identifier assigned	9	1.132(.634)	1.265(.778)	1.161(.792)	0.63	0.41095	.902(.381)	1.124(.81)	1.01(.568)	0.39	0.559375
	TG51:2		no identifier assigned	6	2.12(1.145)	2.438(1.515)	2.286(1.752)	0.65	0.358467	1.926(.912)	2.364(1.813)	1.963(1.196)	0.5	0.432456
	TG51:3		no identifier assigned	5	.847(.367)	.944(.465)	.851(.549)	0.62	0.123521	.792(.33)	.901(.645)	.832(.578)	0.55	0.751067
	TG52:1		no identifier assigned	5	6.204(3.635)	7.261(5.322)	7.2(5.65)	0.71	0.665813	4.805(2.615)	5.914(4.534)	5.492(3.335)	0.58	0.413664
	TG52:2		no identifier assigned	4	30.79(8.087)	31.10(8.699)	30.77(9.926)	0.69	0.683824	31.24(7.545)	31.91(11.05)	29.19(7.126)	0.59	0.263873
	TG52:3		no identifier assigned	5	27.84(8.709)	28.28(8.159)	26.51(9.863)	0.63	0.121325	28.49(7.292)	27.65(10.59)	25.72(8.263)	0.61	0.0807928
	TG52:4		no identifier assigned	6	10.39(6.103)	11.03(6.029)	9.97(7.115)	0.66	0.0843205	9.805(5.014)	10.09(8.486)	9.4(7.739)	0.71	0.271409
	TG52:5		no identifier assigned	7	1.886(1.122)	2.022(1.232)	1.894(1.395)	0.65	0.350568	1.504(.662)	1.918(1.783)	1.957(1.779)	0.66	0.452166
	TG54:2		no identifier assigned	4	6.086(2.813)	6.968(4.665)	7.842(7.167)	0.7	0.54697	5.628(3.104)	6.493(4.867)	5.694(3.362)	0.7	0.603786
	TG54:3		no identifier assigned	4	11.28(3.369)	12.03(4.506)	12.43(5.645)	0.53	0.765189	11.99(4.393)	12.35(6.531)	11.12(4.148)	0.69	0.220937
	TG54:4		no identifier assigned	5	9.094(3.6)	9.94(4.158)	10.12(6.267)	0.51	0.678757	9.423(3.577)	9.561(5.692)	9.012(4.334)	0.7	0.395841
	TG55:2		no identifier assigned	7	.235(.048)	.248(.055)	.241(.07)	0.57	0.456992	.235(.046)	.241(.07)	.233(.052)	0.59	0.806377
	TG55:3		no identifier assigned	8	.147(.03)	.148(.032)	.141(.034)	0.51	0.207609	.15(.028)	.151(.038)	.143(.033)	0.57	0.268173
	TG56:3		no identifier assigned	5	.645(.283)	.801(.661)	.857(.867)	0.64	0.504024	.671(.386)	.714(.553)	.674(.431)	0.67	0.86164
	TG56:5		no identifier assigned	4	2.368(.905)	2.728(1.632)	2.719(1.935)	0.76	0.666346	2.518(1.287)	2.702(1.625)	2.374(1.268)	0.73	0.256027
	TG56:6		no identifier assigned	5	3.23(1.327)	3.78(2.51)	3.591(2.553)	0.72	0.455479	3.415(1.741)	3.515(1.992)	3.298(1.843)	0.7	0.542426
	TG56:7		no identifier assigned	6	3.114(1.978)	4.1(4.231)	3.655(3.481)	0.7	0.330614	3.1(1.702)	3.289(2.559)	3.219(2.845)	0.64	0.448035
	TG56:8		no identifier assigned	8	1.098(.687)	1.434(1.491)	1.226(1.022)	0.56	0.418741	1.085(.528)	1.143(.861)	1.224(1.238)	0.62	0.631897
	TG58:6		no identifier assigned	6	.408(.165)	.521(.447)	.488(.406)	0.7	0.43019	.436(.263)	.453(.284)	.422(.251)	0.69	0.572521
	TG58:9		no identifier assigned	8	.301(.235)	.363(.263)	.306(.119)	0.25	0.341881	.338(.176)	.334(.281)	.391(.348)	0.57	0.27283
	TG44:1		no identifier assigned	22	.557(.458)	.702(.84)	.534(.404)	0.33	0.925177	.333(.196)	.497(.448)	.555(.661)	0.19	0.11774
	TG46:0		no identifier assigned	21	1.056(.788)	1.244(.89)	1.018(.641)	0.63	0.267558	.711(.296)	.904(.687)	.945(.6)	0.22	0.152116
	TG50:0		no identifier assigned	16	1.335(.811)	1.644(1.173)	1.455(.914)	0.64	0.320641	1.031(.502)	1.25(.912)	1.275(.749)	0.42	0.309118
	TG53:1		no identifier assigned	17	.261(.119)	.299(.18)	.302(.228)	0.52	0.773466	.212(.085)	.252(.166)	.233(.122)	0.3	0.589532
	TG54:1		no identifier assigned	15	.881(.473)	1.329(1.547)	1.405(2.306)	0.54	0.412188	.746(.584)	.987(1.126)	.962(.769)	0.53	0.133743
	TG56:2		no identifier assigned	16	.406(.231)	.639(.803)	.622(.889)	0.44	0.155407	.391(.222)	.444(.46)	.534(.699)	0.44	0.813711
	TG58:10		no identifier assigned	20	.163(.127)	.196(.195)	.206(.154)	0.21	0.434766	.146(.063)	.176(.139)	.238(.235)	0.29	0.151736
Free fatty acids (FA)
	FA C18:0	ocdca	LMFA01010018	12	13.11(2.978)	13.44(4.216)	13.49(2.262)	0.14	0.760359	14.70(3.112)	12.95(3.001)	13.76(3.573)	0.1	0.095081
	FA C18:2	lnlc	no identifier assigned	18	13.87(5.667)	16.56(8.628)	16.41(7.747)	0.33	0.22042	19.03(8.401)	14.73(5.015)	15.80(7.52)	0.32	0.0510325
	FA C18:3(w3w6)	lnlnca,lnlncg	no identifier assigned	18	1.294(.515)	1.463(.633)	1.63(.684)	0.34	0.0593696	1.635(.828)	1.377(.482)	1.586(.775)	0.41	0.307426
	FA C20:3(w3w6)	M00010;eic21114tr;dlnlcg	LMFA01030159	11	.747(.335)	.759(.353)	.82(.357)	0.44	0.466805	.924(.394)	.757(.251)	.829(.34)	0.27	0.149842
	FA C20:4(w6)	arachd	no identifier assigned	18	5.985(2.332)	6.268(2.224)	6.421(2.324)	0.51	0.637117	7.84(3.318)	6.27(1.94)	6.687(2.604)	0.3	0.0437927
	FA C20:5(w3)	tmndnc	no identifier assigned	22	.739(.339)	.935(.48)	.875(.401)	0.47	0.173262	.874(.424)	.825(.384)	.847(.526)	0.43	0.853185
	FA C22:5(w3)	clpnd	LMFA04000044	17	1.249(.585)	1.456(.614)	1.533(.649)	0.43	0.0681825	1.792(1.047)	1.333(.575)	1.524(.724)	0.37	0.0689453
	FA C16:0	hdca	LMFA01010001	15	11.19(3.754)	11.98(4.885)	12.56(3.934)	0.15	0.383344	13.72(4.321)	11.71(3.575)	11.80(4.173)	0.15	0.0732647
	FA C16:1	hdcea	no identifier assigned	17	1.313(.762)	1.254(.735)	1.478(.869)	0.35	0.52378	2.198(1.664)	1.81(1.496)	1.718(1.212)	0.56	0.138944
	FA C18:1	ocdcea	LMFA01030002	10	46.21(18.17)	49.93(24.28)	53.31(20.36)	0.17	0.372738	63.16(24.63)	52.68(20.10)	53.37(23.06)	0.28	0.092836
	FA C20:1	CE2510;M00017;M01235	no identifier assigned	12	.836(.319)	.937(.448)	1.002(.38)	0.19	0.231136	1.342(.604)	.991(.427)	1.054(.505)	0.4	0.00997888
	FA C20:2	eidi1114ac	no identifier assigned	13	.572(.248)	.651(.393)	.641(.287)	0.25	0.712563	.889(.49)	.611(.229)	.673(.315)	0.36	0.00565895
	FA C22:4	adrn	LMFA01030178	12	.862(.442)	.941(.461)	.988(.543)	0.48	0.54778	1.239(.772)	.91(.388)	1.009(.518)	0.39	0.0221609
	FA C22:5(w6)	dcsptn1	LMFA01030182	12	.743(.413)	.817(.381)	.874(.427)	0.58	0.169431	1.062(.604)	.832(.366)	.96(.525)	0.51	0.0762972
	FA C22:6	crvnc	no identifier assigned	17	8.281(3.901)	9.517(4.129)	9.654(4.093)	0.49	0.198046	11.24(5.557)	8.817(4.341)	9.209(5.41)	0.55	0.0306164
	FA C24:1	nrvnc	LMFA01030092	21	.475(.139)	.536(.187)	.542(.199)	0.44	0.144574	.595(.231)	.502(.127)	.517(.179)	0.25	0.136164
	FA C20:3(w9)	M02457	no identifier assigned	45	.234(.131)	.227(.123)	.266(.129)	0.47	0.211147	.344(.227)	.271(.151)	.3(.179)	0.48	0.162275
	FA C14:0	ttdca	LMFA01010014	17	.292(.109)	.343(.156)	.391(.151)	0.16	0.0317853	.454(.227)	.354(.14)	.377(.171)	0.26	0.0588666
	FA C17:0	hpdca	LMFA01010017	20	.235(.078)	.277(.145)	.288(.115)	0	0.261297	.334(.202)	.271(.087)	.276(.091)	0.26	0.361876
	FA C17:1	M00003;M01238	no identifier assigned	21	.188(.09)	.209(.114)	.23(.104)	0.13	0.353763	.322(.194)	.234(.128)	.243(.119)	0.32	0.0370465
	FA C22:1	doco13ac	no identifier assigned	24	.149(.055)	.194(.117)	.201(.13)	0.36	0.0940744	.233(.128)	.173(.114)	.194(.174)	0.45	0.0100118
	FA C24:0	lgnc	LMFA01010024	30	.699(.243)	.792(.37)	.866(.525)	0.52	0.0384346	.805(.901)	.744(.353)	.72(.29)	0.2	0.661315
* p-value for change of concentration over time from mixed effect regression models on log metabolite concentrations with random intercepts for individuals
#Measured by two different methods
ICC= Intra-class correlation, estimates from mixed effect regression models on log metabolite concentrations with random intercepts for individuals
VMH=virtual metabolic human, see https://vmh.uni.lu
HMDB=Human metabolome database, see www-hmdb.ca
Lipidmaps, see https://www.lipidmaps.org/
In bold, in controls or Parkinson's Disease cases FDR<0.05

## Sheet: Summary S2
Summary Statistics S2: Summary statistics for the longitudinal association analyses on log metabolite concetrations with the group variable and group-wave interactions being the terms of interest
				Without adjustment for medication				With adjustment for medication
Class	Metabolite	VMH abbreviation	HMDB/Lipidmaps/PubchemID	QC RSD %	b(95%-CI) (group-difference)	p-val (group difference)	p-val (wave-dependency of group difference)	p-val (global test)	b(95%-CI) (group-difference)	p-val (group difference)	p-val (wave-dependency of group difference)	p-val (global test)	p-val (Hausman specification test)
Bile Acids
	Cholate	cholate	HMDB00619	4	.21973(-.3772,.81670)	0.470635	0.156983	0.271996	.00784(-.6871,.70283)	0.982341	0.787015	0.912489	0.984147
	Chenodeoxycholate	C02528	LMP000440	8	.26123(-.0684,.59096)	0.120469	0.24414	0.118682	.27423(-.0647,.61317)	0.112781	0.32728	0.160612	0.99315
	Deoxycholate	dchac	HMDB00626	5	.26809(-.0776,.61380)	0.128528	0.111941	0.0410197	.22567(-.1433,.59471)	0.230698	0.119399	0.0937752	0.910837
	Glycocholate	gchola	HMDB00138	11	.04344(-.4322,.51916)	0.857956	0.552794	0.732412	.00843(-.5036,.52049)	0.974252	0.675321	0.848773	0.984878
	Glycochenodeoxycholate	dgchol	HMDB0000637	6	.12558(-.2716,.52285)	0.53555	0.104075	0.185343	.12826(-.3207,.57732)	0.575609	0.0619142	0.12273	0.831532
	Glycodeocycholate	M01989	HMDB00631	4	.32886(-.1458,.80354)	0.174495	0.0554829	0.0577289	.33361(-.2262,.89345)	0.242813	0.0637805	0.0589705	0.959933
	Glycolithocholate	HC02193	HMDB0000698	8	.18974(-.2820,.66153)	0.430557	0.00745049	0.0126236	.60707(.03098,1.1831)	0.0388868	0.246329	0.028149	0.830078
	Taurocholate	tchola	HMDB00036	9	.08083(-.5778,.73956)	0.809921	0.753839	0.892958	-.0066(-.7004,.68714)	0.984998	0.943083	0.989623	0.997187
	Taurodeoxycholate	tdechola	HMDB00896	11	.20036(-.3373,.73809)	0.465185	0.254584	0.373121	.18092(-.4055,.76737)	0.545414	0.503361	0.609888	0.98601
	Taurolithocholate	HC02192	HMDB0000722	10	-.0667(-.2983,.16488)	0.572243	0.237726	0.379668	-.0175(-.2757,.24055)	0.893854	0.516018	0.72357	1
	Taurohyodeoxycholate		119046	17	.12516(-.3161,.56648)	0.578299	0.166583	0.30828	.03958(-.4853,.56450)	0.882498	0.250329	0.427762	0.972022
	Taurolithocholate 3-sulfate	HC02198	HMDB0002580	28	.23538(-.2000,.67077)	0.289313	0.476763	0.436583	.40472(-.0509,.86037)	0.0817058	0.938272	0.381446	0.633498
	Ursodeoxycholate	HC02194	HMDB00946	16	.31464(-.1091,.73841)	0.145586	0.349243	0.182743	.42723(-.0799,.93441)	0.0987289	0.460218	0.186621	0.985686
	Glycoursodeoxycholate	HC02196	HMDB00708	15	.05642(-.3513,.46422)	0.786228	0.0574925	0.116905	.01332(-.4592,.48588)	0.955927	0.0101165	0.0268577	0.978943
	Taurochenodeoxycholate	tdchola	HMDB00951	16	.41162(-.1801,1.0034)	0.17281	0.120313	0.150054	.41913(-.2625,1.1007)	0.228147	0.357056	0.219738	0.993258
Lysophosphatic acids
	LPAC14:0		LMGP10050007	13	-.0643(-.2197,.09110)	0.417351	0.124783	0.224392	-.1236(-.3147,.06742)	0.204674	0.111912	0.168026	0.929842
	LPAC16:0		LMGP10050006	11	-.0218(-.1335,.08980)	0.701292	0.968624	0.973379	-.0001(-.1251,.12476)	0.997555	0.891139	0.971342	0.854952
	LPAC16:1		LMGP10050016	13	.05943(-.1220,.24094)	0.521007	0.509997	0.64629	.03318(-.1651,.23150)	0.742983	0.518853	0.684875	1
	LPAC18:0		LMGP10050005	12	-.0425(-.1467,.06161)	0.423401	0.281718	0.369612	-.0868(-.2095,.03583)	0.165312	0.920443	0.542262	0.934169
	LPAC18:1		LMGP10050008	10	.02950(-.0808,.13983)	0.60025	0.987474	0.957804	.06601(-.0599,.19200)	0.304386	0.937745	0.774949	1
	LPAC18:2	HC02033	LMGP10050017	12	-.0233(-.1566,.10989)	0.730876	0.73376	0.875359	.01766(-.1349,.17029)	0.820538	0.708305	0.866618	0.000224085
	LPAC18:3(w3w6)		LMGP10050023	13	-.0943(-.2340,.04533)	0.1855	0.308122	0.240951	-.1511(-.3197,.01742)	0.0788485	0.445805	0.223413	1
	LPAC20:3		LMGP10050028	8	.05375(-.0641,.17167)	0.371617	0.308669	0.309437	.04675(-.0953,.18880)	0.518911	0.750891	0.785791	1
	LPAC20:4		LMGP10050013	12	.09682(-.0149,.20862)	0.0895881	0.412046	0.157332	.15263(.01117,.29410)	0.0344435	0.968277	0.192825	1
	LPAC20:5	M00452	LMGP10050033	13	-.0439(-.2427,.15479)	0.664468	0.721383	0.841871	-.0059(-.2273,.21552)	0.958208	0.78277	0.91996	0.941975
	LPAC22:5		no identifier assigned	13	.09147(-.0302,.21325)	0.14094	0.5598	0.288916	.13141(-.0082,.27111)	0.0652337	0.895819	0.334612	0.131263
	LPAC22:6	M00450	LMGP10050019	13	.06703(-.0672,.20132)	0.327837	0.297172	0.25969	.13899(-.0123,.29039)	0.071942	0.937265	0.316768	0.101357
	LPAC20:1		LMGP10050026	24	-.0476(-.1761,.08091)	0.467833	0.00989687	0.0208855	-.1306(-.2958,.03451)	0.121058	0.0140871	0.0129213	0.318814
	LPAC22:4		LMGP10050020	15	.10782(-.0470,.26269)	0.172392	0.282775	0.215089	.19619(.02639,.36600)	0.0235352	0.845326	0.132569	0.947066
Other Lipids (oxidative stress platform)
	Platelet activating factor C16:0		no identifier assigned	13	-.0347(-.1575,.08798)	0.578793	0.0511209	0.0976981	-.0603(-.2138,.09312)	0.440791	0.0948412	0.155772	0.620269
	Sphingosine-1-phosphate	sphs1p	LMSP01050001	6	.03156(-.0452,.10835)	0.420515	0.390087	0.487932	.03443(-.0543,.12321)	0.447041	0.284502	0.400667	0.474822
	cyclic LPAC16:0		no identifier assigned	13	.03733(-.0573,.13203)	0.439674	0.367701	0.377975	.04269(-.0693,.15470)	0.455038	0.82221	0.760825	0.967754
	cyclic LPAC18:1		LMGP00000056	14	.08702(-.0037,.17780)	0.0602741	0.674272	0.248131	.12807(.01843,.23772)	0.0220467	0.0348941	0.0113532	0.188112
	cyclic LPAC18:2		no identifier assigned	15	.02350(-.1118,.15882)	0.733552	0.667595	0.794743	.06065(-.1019,.22323)	0.464598	0.229109	0.372572	0.634749
	Sphinganine-1-phosphate	sph1p	LMSP01050002	17	.01590(-.1115,.14331)	0.806685	0.453325	0.651734	.01466(-.1466,.17598)	0.858588	0.47323	0.658199	1
	cyclic LPAC18:0		LMGP00000055	19	.01823(-.1119,.14843)	0.783638	0.98049	0.988899	-.0245(-.1783,.12930)	0.754604	0.213741	0.370717	0.773555
	cyclic LPAC20:4		no identifier assigned	18	.09834(-.0731,.26982)	0.261021	0.0633684	0.085145	.25223(.00527,.49919)	0.045299	0.154704	0.0365185	1
	8-iso-PGF2a		LMFA03110001	14	-.1355(-.4720,.20083)	0.429578	0.229171	0.279787	-.1292(-.4846,.22613)	0.475933	0.00873724	0.0158064	1
	8,12-iPF2a VI		no identifier assigned	7	.13183(.01187,.25179)	0.0312452	0.608396	0.140382	.10214(-.0330,.23730)	0.138586	0.226947	0.156476	0.655914
	8-iso-PGA1		LMFA03110008	24	.03745(-.0313,.10623)	0.285771	0.384883	0.442886	.04133(-.0452,.12790)	0.349283	0.368487	0.460141	1
	10-nitro FA C18:2		LMFA01120001/2	20	-.2796(-.5726,.01325)	0.0613079	0.590261	0.223352	-.2224(-.5751,.13018)	0.216299	0.463777	0.311699	0.808401
	nitro alpha linolenic acid		no identifier assigned	18	-.2396(-.5524,.07318)	0.133241	0.662637	0.378184	-.2159(-.6003,.16844)	0.270851	0.740732	0.687151	0.338887
	Prostaglandin A2	HC02203	LMFA03010035	15	.01873(-.0445,.08196)	0.561534	0.806792	0.884796	.02525(-.0534,.10394)	0.52924	0.848445	0.885783	0.542462
	Prostaglandin FA2	prostgf2	LMFA03010002	16	-.0361(-.1240,.05163)	0.419234	0.150259	0.227854	-.0835(-.1817,.01458)	0.0951525	0.178903	0.166468	1
	Sphingosine(1)#	sphings	LMSP01010001	19	-.0360(-.1754,.10340)	0.612619	0.655463	0.805744	-.0580(-.2108,.09473)	0.456528	0.3803	0.546721	3.61111e-05
	Sphingosine(2)#	sphings	LMSP01010001	18	-.0420(-.1676,.08357)	0.511957	0.294542	0.454225	-.0203(-.1658,.12516)	0.783987	0.483655	0.692637	0.179019
Acyl-Carnitines
	2-methylbutyroylcarnitine		HMDB41993	5	.00398(-.0927,.10076)	0.93565	0.467677	0.620287	.00998(-.1085,.12853)	0.868833	0.059587	0.090635	1
	Butyrylcarnitine	c4crn	HMDB02013	4	.11951(-.1315,.37052)	0.35074	0.591862	0.672988	.13188(-.1478,.41158)	0.355381	0.262097	0.302486	0.998403
	Carnitine	crn	HMDB00062	6	.00402(-.0756,.08367)	0.921114	0.931238	0.98386	-.0014(-.0882,.08527)	0.973168	0.887216	0.970676	1
	Decanoylcarnitine	c10crn	HMDB00651	6	.08409(-.1322,.30040)	0.446066	0.290671	0.397364	.22053(-.0434,.48456)	0.101619	0.733993	0.326946	0.997238
	Decenoylcarnitine	c101crn	HMDB13205	6	.04578(-.1318,.22346)	0.613495	0.160081	0.276055	.15237(-.0525,.35732)	0.145075	0.422041	0.262844	0.992851
	Dodecenoylcarnitine	ddece1crn	HMDB13326	5	.09939(-.0761,.27497)	0.267169	0.236979	0.250982	.19757(-.0200,.41515)	0.0751185	0.578348	0.203026	0.932933
	Hexadecenoylcarnitine		HMDB13207	6	.11767(-.0230,.25835)	0.101123	0.0523813	0.0469314	.21468(.04150,.38786)	0.0151139	0.639009	0.0505463	0.841119
	Hexanoylcarnitine	c6crn	HMDB00756	6	.04853(-.1145,.21161)	0.559715	0.0292746	0.0468669	.17546(-.0094,.36040)	0.0629505	0.34139	0.0901027	0.989183
	Isobutyrylcarnitine	c4crn	HMDB02013	5	.08261(-.1008,.26603)	0.377349	0.27261	0.357283	.09720(-.1057,.30020)	0.347989	0.0821391	0.147152	0.996256
	Isovalerylcarnitine	ivcrn	HMDB00688	5	-.2063(-.3783,-.0344)	0.0186567	0.302102	0.0957792	-.1834(-.3968,.03000)	0.0920893	0.0966429	0.0723777	1
	Lauroylcarnitine	ddeccrn	HMDB02250	6	.01838(-.1547,.19150)	0.835115	0.350451	0.548912	.08312(-.1437,.30995)	0.472624	0.559393	0.604241	0.913228
	Linoleylcarnitine	lnlccrn	HMDB06469	6	.05534(-.0722,.18296)	0.395373	0.04142	0.0818916	.12006(-.0216,.26179)	0.0968292	0.0616024	0.0428865	0.999422
	Myristoilcarnitine	M02973	HMDB05066	6	.01683(-.0935,.12721)	0.764964	0.839219	0.923717	.02927(-.1107,.16928)	0.681992	0.489319	0.579016	1
	Nonaylcarnitine	pmtcrn	HMDB13288	7	-.1728(-.4567,.11097)	0.2326	0.0621859	0.0632529	-.2615(-.5859,.06294)	0.11417	0.0772875	0.0600527	0.804155
	Octanoylcarnitine	c8crn	HMDB00791	8	.08264(-.1308,.29608)	0.447935	0.24558	0.332304	.21334(-.0350,.46173)	0.0922913	0.692798	0.277019	0.999972
	Octenoylcarnitine	c81crn	HMDB13324	6	-.0222(-.2126,.16808)	0.818699	0.0863108	0.176422	.02908(-.1701,.22832)	0.774807	0.630314	0.81873	0.920781
	Oleylcarnitine	odecrn	HMDB05065	8	.12371(.00963,.23779)	0.0335492	0.0324754	0.0271182	.19598(.05728,.33467)	0.00561505	0.398079	0.0286899	0.998618
	Tetradecadienylcarnitine		HMDB13331	5	.04710(-.1444,.23865)	0.629839	0.139582	0.25841	.14383(-.0914,.37916)	0.230952	0.29833	0.286978	0.900253
	Tetradecenoylcarnitine	ttdcrn	HMDB02014	6	.09610(-.0862,.27850)	0.301712	0.0970277	0.151747	.19838(-.0433,.44013)	0.107755	0.573212	0.254661	0.909654
	Tiglylcarnitine	c51crn	HMDB02366	7	-.0780(-.1872,.03123)	0.161642	0.910788	0.488984	-.0927(-.2293,.04378)	0.183044	0.401899	0.225836	1
	Acetylcarnitine	acrn	HMDB00201	26	-.0771(-.2226,.06841)	0.299008	0.494208	0.515804	-.0596(-.2579,.13870)	0.555815	0.445819	0.593129	0.924779
	Valerylcarnitine	ivcrn	HMDB00688	20	.11965(-.0632,.30255)	0.199762	0.0392219	0.02321	.16446(-.0303,.35924)	0.0979525	0.00476579	0.00265526	0.988435
Amines
	Choline	chol	HMDB00097	5	-.0169(-.1036,.06981)	0.702058	0.58139	0.750923	-.0072(-.1175,.10301)	0.896934	0.421445	0.630527	0.9991
	Betaine	glyb	HMDB00043	6	.01616(-.0776,.10999)	0.735687	0.093312	0.155872	.05385(-.0480,.15572)	0.300142	0.404683	0.3487	1
	Trimethylamine-N-oxide	tmao	HMDB00925	30	.00414(-.2289,.23724)	0.972164	0.627563	0.817133	.06819(-.2229,.35933)	0.646177	0.321351	0.382261	0.917653
	Methoxytyrosine	CE2176	HMDB01434	9	2.4190(1.9487,2.8894)	6.78924e-24	1.88516e-23	1.65168e-35	.37145(-.1403,.88321)	0.154854	0.397187	0.361423	0.851099
	Citrulline	citr_L	HMDB00904	8	.00816(-.1049,.12128)	0.887573	0.201933	0.353849	.03465(-.0822,.15161)	0.561372	0.56721	0.71837	0.978954
	Cystathionine	cyst_L	HMDB00099	9	.19290(.02870,.35711)	0.0212998	0.00451338	0.000953371	.01158(-.1709,.19417)	0.900993	0.00370538	0.0107037	0.987556
	Cysteine	cys_L	HMDB00574	5	.04393(-.0302,.11812)	0.245778	0.0885197	0.0556316	.01281(-.0678,.09342)	0.755457	0.134251	0.209229	0.975742
	DL3-aminoisobutyrate	C02356	HMDB03911	5	.06462(-.0646,.19388)	0.32713	3.72382e-05	5.46381e-05	.19392(.05001,.33783)	0.00826429	0.0710295	0.00291384	0.877792
	Ethanolamine	etha	HMDB00149	7	.02193(-.0518,.09568)	0.559825	0.461745	0.645598	.02112(-.0629,.10519)	0.622451	0.241194	0.401795	0.690104
	Gamma-Glutamylglutamine		HMDB11738	9	.04336(-.0529,.13970)	0.377684	0.136384	0.081159	.05041(-.0490,.14987)	0.320518	0.405038	0.321604	0.657516
	Gamma-glutamylalanine	gluala	HMDB06248	7	.04611(-.0791,.17133)	0.470393	0.180721	0.261768	.05692(-.0778,.19173)	0.407916	0.847687	0.799968	0.96877
	Gamma-aminobutyrate	4abut	HMDB00112	6	.18319(-.0056,.37204)	0.0572774	0.445412	0.0780831	.20024(-.0124,.41290)	0.0649685	0.181956	0.0216467	0.653501
	Glutathione	gthrd	HMDB00125	8	-.0862(-.2524,.07985)	0.308727	0.282284	0.322433	-.0701(-.2512,.11102)	0.448025	0.69148	0.732144	0.97238
	Glycine	gly	HMDB00123	6	-.0162(-.1290,.09663)	0.778173	0.467792	0.605581	-.0269(-.1443,.09047)	0.65286	0.000281982	0.000755053	1
	Homocitrulline	hmcr	HMDB00679	12	.17898(.03269,.32526)	0.0164811	0.722116	0.0345491	.17067(.01786,.32348)	0.0285906	0.537047	0.0506165	0.99506
	Homocysteine	hcys_L	HMDB00742	5	.07850(-.0479,.20493)	0.223564	0.103581	0.111354	.01941(-.1264,.16533)	0.794236	0.84102	0.932503	0.959359
	5-Hydroxylysine	pcollg5hlys	HMDB00450	9	-.0155(-.1234,.09240)	0.777822	0.845803	0.938942	-.0207(-.1455,.10413)	0.744945	0.617336	0.804499	1
	2-aminoadipic acid	L2aadp	HMDB00510	8	-.1118(-.2544,.03083)	0.124463	0.679749	0.416875	-.1195(-.2796,.04053)	0.143266	0.168693	0.209508	1
	4-hydroxyproline	4hpro_LT	HMDB00725	4	.02857(-.1092,.16642)	0.684559	0.289514	0.478005	.00575(-.1504,.16198)	0.942474	0.359485	0.562724	1
	L-Alanine	ala_L	HMDB00161	6	.02894(-.0724,.13028)	0.575678	0.0615656	0.127415	.06233(-.0463,.17102)	0.260958	0.520967	0.557974	0.965758
	L-Alpha-aminobutyrate	C02356	HMDB00452	5	.06421(-.0626,.19110)	0.321278	8.71155e-05	0.000131446	.18887(.04575,.33199)	0.00969285	0.0902098	0.00424225	0.903272
	L-Arginine	arg_L	HMDB00517	6	-.0581(-.1372,.02103)	0.150095	0.80837	0.486226	-.0533(-.1375,.03092)	0.2148	0.156232	0.111668	0.965863
	L-Asparagine	asn_L	HMDB00168	4	-.0314(-.1004,.03746)	0.370793	0.000217836	0.000646474	-.0004(-.0753,.07443)	0.990509	0.0526056	0.114973	0.0013358
	L-Glutamate	glu_L	HMDB00148	6	-.0366(-.2216,.14839)	0.697915	0.109024	0.156272	-.0826(-.2942,.12884)	0.443582	0.416397	0.541149	1
	L-Glutamine	gln_L	HMDB00641	6	.02766(-.0251,.08044)	0.304363	0.472766	0.293693	.02833(-.0198,.07648)	0.248839	0.508691	0.342939	1
	L-Histidine	his_L	HMDB00177	9	.00103(-.0453,.04746)	0.965229	0.326386	0.524163	.01665(-.0383,.07167)	0.553045	0.460916	0.613378	0.372761
	L-Homoserine	hom_L	HMDB00719	9	.10971(.05739,.16204)	3.96367e-05	0.155305	6.39709e-05	.13500(.06529,.20471)	0.000147255	0.215415	0.000246443	0.995511
	L-Isoleucine	ile_L	HMDB00172	4	-.0006(-.0718,.07055)	0.985522	0.0174266	0.0439967	.01245(-.0729,.09781)	0.77483	0.00387764	0.0105921	1
	L-Kynurenine	Lkynr	HMDB00684	8	.03604(-.0572,.12931)	0.448757	0.576063	0.531146	.01394(-.0904,.11831)	0.793499	0.530116	0.661071	0.997732
	L-Leucine	leu_L	HMDB00687	4	-.0128(-.0707,.04502)	0.663606	9.05631e-05	0.000275914	.01716(-.0546,.08895)	0.639242	7.48299e-05	0.000222433	1
	L-Lysine	lys_L	HMDB00182	5	-.0309(-.0917,.02989)	0.318801	0.0161079	0.0312014	-.0178(-.0880,.05232)	0.617935	0.0447728	0.074991	1
	L-Methionine	met_L	HMDB00696	5	-.0308(-.0882,.02652)	0.291976	1.0211e-06	3.73572e-06	.01784(-.0528,.08853)	0.620881	0.000312721	0.000946518	0.968102
	L-Methionine sulfoxide	metsox_S_L	HMDB02005	6	-.0551(-.1319,.02170)	0.159701	0.0229839	0.0171964	-.0543(-.1441,.03557)	0.236367	0.131441	0.0880866	0.997839
	L-Phenylalanine	phe_L	HMDB00159	4	.01823(-.0269,.06338)	0.428695	0.000454978	0.00108617	.03494(-.0192,.08916)	0.206505	0.000881275	0.000985129	0.994731
	L-Proline	pro_L	HMDB00162	5	-.0277(-.1286,.07315)	0.589774	0.123418	0.234774	-.0278(-.1351,.07951)	0.6113	0.334744	0.474951	0.770914
	L-Serine	ser_L	HMDB00187	7	-.0171(-.0988,.06453)	0.680851	2.02354e-06	7.04944e-06	.05953(-.0235,.14261)	0.160119	0.00902203	0.00675332	0.827729
	L-Threonine	thr_L	HMDB00167	5	.05117(-.0254,.12779)	0.190525	0.12655	0.126629	.06276(-.0280,.15354)	0.17535	0.743793	0.54293	0.98998
	L-Tryptophan	trp_L	HMDB00929	3	.00336(-.0583,.06503)	0.91476	0.352961	0.540661	.00655(-.0604,.07357)	0.847893	0.464342	0.666111	0.78494
	L-Tyrosine	tyr_L	HMDB00158	5	.03924(-.0494,.12790)	0.385622	0.855868	0.786954	-.0001(-.0934,.09310)	0.997162	0.752167	0.903328	0.979514
	L-Valine	val_L	HMDB00883	4	-.0208(-.0762,.03457)	0.461222	0.00193717	0.00505296	.00059(-.0672,.06847)	0.986374	0.00145383	0.00411508	1
	Methionine sulfone		69961	9	.09032(-.0696,.25026)	0.268379	0.383435	0.372975	.08230(-.0728,.23747)	0.298535	0.00352874	0.0102168	0.985261
	N6,N6,N6-Trimethyllysine	tmlys	HMDB01325	8	.08673(.00745,.16600)	0.0320141	0.29288	0.0758539	.02115(-.0698,.11218)	0.648745	0.91082	0.949635	1
	O-Acetyl-L-serine	acser	HMDB03011	8	-.0208(-.0929,.05128)	0.571022	0.606578	0.769323	-.0002(-.0850,.08460)	0.995804	0.797113	0.927273	1
	Ornithine	orn	HMDB00214	6	.10242(.01010,.19474)	0.029671	0.470911	0.0797719	.09607(-.0043,.19654)	0.0608829	0.160759	0.0591438	0.966043
	S-Methylcysteine		HMDB02108	6	.03183(-.0858,.14954)	0.596112	0.394177	0.445541	.13339(-.0055,.27235)	0.0599023	0.860787	0.239205	1
	Sarcosine	sarcs	HMDB00271	7	-.0258(-.0994,.04776)	0.491304	0.62887	0.678006	-.0687(-.1660,.02852)	0.166001	0.917822	0.564683	0.973106
	Serotonine	srtn	HMDB00259	12	-.0461(-.4278,.33563)	0.812787	0.665145	0.81374	.00841(-.4019,.41877)	0.96796	0.76645	0.900666	1
	Taurine	taur	HMDB00251	5	-.0004(-.0817,.08074)	0.99062	0.307556	0.473243	-.0328(-.1228,.05719)	0.474706	0.701437	0.768826	1
	Methoxytyramine	3moxtyr	HMDB00022	29	-.0047(-.1118,.10234)	0.930989	0.161809	0.302387	-.1483(-.2638,-.0328)	0.011794	0.0947376	0.0159076	1
	Anserine		HMDB00194	25	.01668(-.0446,.07803)	0.593917	0.940068	0.891486	-.0109(-.0809,.05909)	0.759443	0.467614	0.677568	0.71247
	Beta-Alanine	ala_B	HMDB00056	5	.01315(-.0292,.05557)	0.543372	0.623031	0.731472	-.0039(-.0540,.04629)	0.87889	0.865396	0.954888	1
	Glycylglycine	glygly	HMDB11733	22	-.0511(-.1582,.05606)	0.350002	0.477111	0.527912	-.0107(-.1354,.11406)	0.866316	0.595306	0.788817	0.853527
	L-Aspartate	asp_L	HMDB00191	19	-.0194(-.1198,.08089)	0.703856	0.432739	0.617185	-.0324(-.1526,.08776)	0.596838	0.109588	0.197112	1
	SDMA		HMDB03334	21	.03813(-.0237,.10006)	0.227426	0.817258	0.489189	.04046(-.0416,.12257)	0.334047	0.635493	0.615056	0.95142
Organic Acids
	2-hydroxybutyrate	2hb	HMDB00008	9	.06787(-.1102,.24597)	0.455096	0.0381171	0.0681758	.15396(-.0422,.35023)	0.124156	0.368434	0.155218	0.956548
	Citrate	cit	HMDB00094	11	.00502(-.0622,.07225)	0.883481	0.0299724	0.0685482	.05077(-.0242,.12585)	0.184963	0.217665	0.172131	0.895141
	Lactate	lac_L	HMDB00190	12	-.0022(-.1134,.10883)	0.967747	0.501261	0.705322	.02348(-.1012,.14819)	0.712058	0.828441	0.921348	0.981107
	Malate	mal_L	HMDB00744	12	.04249(-.0623,.14730)	0.426796	0.19349	0.249389	.07529(-.0460,.19663)	0.223857	0.669926	0.452265	0.989938
	Fumarate	fum	HMDB00134	13	.00541(-.0535,.06434)	0.857049	0.188214	0.320893	.02255(-.0456,.09070)	0.516679	0.101481	0.115373	1
	3-Hydroxybutyrate	bhb	HMDB00357	6	.07944(-.1748,.33375)	0.540361	0.00637764	0.017387	.40107(.07358,.72855)	0.0163785	0.217835	0.0343573	0.732402
	3-Hydroxyisobutyrate	3hmp	HMDB00023	7	-.0874(-.2127,.03787)	0.171473	0.000402881	0.000970117	-.0307(-.1898,.12841)	0.704995	0.0156644	0.0339063	1
	Glycerate	glyc_R	HMDB00139	10	-.0428(-.1129,.02717)	0.230177	0.897426	0.641912	-.0359(-.1181,.04622)	0.391251	0.843186	0.760151	0.0646546
	Glycolate	glyclt	HMDB00115	25	-.0116(-.0726,.04933)	0.707684	0.0636475	0.13542	-.0118(-.0905,.06686)	0.768473	0.0294762	0.0699767	0.892848
	Isocitrate	icit	HMDB00193	32	.03146(-.0915,.15452)	0.616203	0.852151	0.928882	.04528(-.0917,.18228)	0.517051	0.139114	0.173781	0.955782
Ceramides
	Cer(d18:1/23:0)		HMDB00950	14	-.1134(-.2217,-.0051)	0.0400318	0.415359	0.135147	-.1522(-.2678,-.0367)	0.00979841	0.054467	0.0118558	0.520264
	Cer(d18:1/24:0)		LMSP02010012	13	-.0854(-.1937,.02282)	0.121871	0.589848	0.333852	-.1157(-.2314,-.0000)	0.0499609	0.274215	0.172598	0.406929
	Cer(d18:1/24:1)		HMDB04953	12	-.0332(-.1290,.06257)	0.496555	0.362102	0.455376	-.0490(-.1449,.04677)	0.315522	0.200871	0.339219	1
Lysophosphatidylcholines
	LPC14:0		HMDB10379	12	-.0549(-.1878,.07786)	0.417272	0.00698803	0.0143243	-.1613(-.3081,-.0146)	0.031124	0.062329	0.0211959	0.712672
	LPC16:0		HMDB10382	7	.00616(-.0672,.07953)	0.869294	0.560299	0.761637	-.0077(-.0844,.06890)	0.842342	0.946406	0.975897	1
	LPC16:1		HMDB10383	11	.11715(-.0081,.24250)	0.0669613	0.493197	0.18095	.07996(-.0589,.21886)	0.259211	0.796604	0.615745	0.919702
	LPC18:0	pcholste_hs	HMDB10384	7	-.0320(-.1223,.05812)	0.485685	0.056206	0.0894607	-.0957(-.1935,.00219)	0.055353	0.346945	0.183034	0.845692
	LPC18:1	pcholole_hs |pcholmyr_hs	no identifier assigned	5	.07711(-.0310,.18522)	0.16215	0.868609	0.477743	.08356(-.0359,.20311)	0.170674	0.612963	0.420585	0.986797
	LPC18:2		no identifier assigned	9	-.0098(-.1530,.13343)	0.893285	0.225262	0.376347	-.0069(-.1692,.15539)	0.933229	0.611038	0.803572	0.951984
	LPC18:3		no identifier assigned	15	-.0334(-.1738,.10688)	0.640173	0.314642	0.443729	-.1030(-.2663,.06032)	0.216432	0.402012	0.342589	0.409566
	LPC20:3		no identifier assigned	9	.05361(-.0793,.18661)	0.429422	0.520383	0.57762	.03067(-.1186,.17995)	0.687113	0.979118	0.977489	0.978845
	LPC20:4	pcholn204_hs	HMDB10396	10	.11515(-.0167,.24704)	0.0870391	0.0662658	0.0561591	.15862(.01211,.30513)	0.0338382	0.602713	0.165088	0.819299
	LPC20:5		HMDB10397	13	.00147(-.1963,.19932)	0.988362	0.544783	0.741566	.01247(-.2123,.23733)	0.913378	0.53878	0.70869	1
	LPC22:6		HMDB10404	11	.07341(-.0645,.21134)	0.296869	0.0395937	0.0545194	.14819(-.0063,.30277)	0.0602341	0.560374	0.194903	1
	LPCO16:1		no identifier assigned	4	.00808(-.0622,.07846)	0.821783	0.118488	0.209956	.01157(-.0676,.09075)	0.774577	0.231362	0.383558	0.937884
Lysophosphatidylethanolamines
	LPE22:6		LMGP02050013	12	.08604(-.0369,.20900)	0.170202	0.449469	0.306225	.14788(.01222,.28354)	0.0326263	0.980909	0.196268	0.991544
	LPE18:0		no identifier assigned	19	-.0028(-.1593,.15362)	0.971325	0.0951322	0.188866	-.0991(-.2835,.08526)	0.292024	0.977926	0.732767	0.830835
Diacyl-phosphatidylcholines
	PC32:0		no identifier assigned	8	.01821(-.0427,.07922)	0.558333	0.406128	0.607067	.00852(-.0581,.07518)	0.801987	0.49686	0.666867	0.972329
	PC32:1		no identifier assigned	10	.08864(-.0832,.26057)	0.312212	0.0461527	0.0776652	.00511(-.1936,.20383)	0.959803	0.777447	0.918074	0.932018
	PC32:2		no identifier assigned	14	-.0296(-.1556,.09629)	0.644427	0.00209961	0.00632156	-.1201(-.2687,.02842)	0.112968	0.00930687	0.00921993	1
	PC34:1		no identifier assigned	7	.03999(-.0238,.10388)	0.219822	0.562096	0.440651	.03729(-.0363,.11093)	0.320829	0.806588	0.641575	0.919407
	PC34:2		no identifier assigned	8	-.0032(-.0513,.04477)	0.893653	0.699377	0.86046	-.0005(-.0510,.05008)	0.984435	0.213263	0.3745	1
	PC34:3		no identifier assigned	12	.00579(-.0935,.10510)	0.908966	0.0133657	0.0329617	-.0657(-.1833,.05190)	0.273427	0.175174	0.233548	1
	PC34:4		no identifier assigned	14	.01598(-.1492,.18122)	0.849583	0.00544076	0.0145406	-.0796(-.2742,.11503)	0.422781	0.0598101	0.0656714	0.96497
	PC36:1		no identifier assigned	4	-.0009(-.0883,.08653)	0.983566	0.210154	0.373515	-.0650(-.1697,.03964)	0.223284	0.767447	0.592003	0.926478
	PC36:2		no identifier assigned	6	-.0300(-.0846,.02455)	0.280784	0.044621	0.0685213	-.0632(-.1263,-.0001)	0.0496012	0.36481	0.0939812	1
	PC36:3		no identifier assigned	8	.01122(-.0577,.08018)	0.749722	0.264772	0.44419	-.0073(-.0860,.07123)	0.853724	0.505153	0.677106	1
	PC36:4		no identifier assigned	10	.07710(-.0020,.15625)	0.0562031	0.505199	0.175773	.09405(.00606,.18205)	0.0361728	0.4382	0.140811	0.986269
	PC36:5		no identifier assigned	13	-.0029(-.2000,.19406)	0.976224	0.89588	0.973431	-.0116(-.2249,.20160)	0.914618	0.284178	0.453429	0.030996
	PC38:2		no identifier assigned	5	-.0171(-.0870,.05272)	0.630588	0.495818	0.6906	-.0640(-.1480,.02000)	0.135307	0.896977	0.403884	1
	PC38:3		no identifier assigned	5	-.0200(-.1403,.10016)	0.743451	0.0514584	0.104648	-.1221(-.2608,.01650)	0.0842299	0.696321	0.387993	0.957794
	PC38:4		no identifier assigned	7	.07816(-.0071,.16349)	0.0725681	0.820127	0.328111	.07153(-.0297,.17285)	0.166479	0.276735	0.160858	0.905249
	PC38:5		no identifier assigned	9	.06116(-.0322,.15462)	0.199561	0.666339	0.451985	.06248(-.0396,.16466)	0.230685	0.304792	0.168614	0.883254
	PC38:6		no identifier assigned	12	.06858(-.0548,.19202)	0.276153	0.118684	0.114583	.12051(-.0071,.24814)	0.0642207	0.461956	0.185498	1
	PC40:4		no identifier assigned	4	.04962(-.0896,.18890)	0.484949	0.717905	0.774647	.01352(-.1539,.18096)	0.87417	0.205243	0.361932	0.996059
	PC40:5		no identifier assigned	8	.03213(-.0675,.13179)	0.527379	0.736861	0.824587	-.0070(-.1208,.10663)	0.902737	0.325585	0.520416	0.969354
	PC40:6		no identifier assigned	8	.03151(-.1163,.17934)	0.676097	0.593813	0.6415	.02895(-.1160,.17394)	0.695477	0.573942	0.679177	1
	PC40:7		no identifier assigned	10	.12297(.02913,.21682)	0.0102174	0.576707	0.0503809	.14783(.04659,.24907)	0.00420834	0.792159	0.0186939	0.964224
	PC40:8		no identifier assigned	13	.03617(-.0520,.12445)	0.421793	0.706927	0.77162	.05086(-.0542,.15598)	0.342918	0.532764	0.544361	0.859047
	PC36:6		no identifier assigned	19	.02556(-.1153,.16650)	0.722182	0.894091	0.947907	-.0043(-.1643,.15559)	0.95708	0.92952	0.985765	0.96753
	PC(O-34:1)		no identifier assigned	8	.03190(-.0570,.12083)	0.482043	0.460228	0.406237	.05785(-.0298,.14551)	0.195789	0.271907	0.171453	1
	PC(O-34:2)		no identifier assigned	7	-.0441(-.1435,.05521)	0.383583	0.82716	0.735709	-.0431(-.1477,.06141)	0.41847	0.750233	0.725938	1
	PC(O-34:3)		no identifier assigned	8	-.0299(-.1496,.08979)	0.624153	0.00246677	0.00649896	-.0462(-.1715,.07903)	0.469348	0.000550451	0.00163483	1
	PC(O-36:3)		no identifier assigned	5	-.0042(-.0965,.08803)	0.928303	0.573045	0.762028	.01678(-.0790,.11262)	0.731372	0.223933	0.365829	1
	PC(O-36:4)		no identifier assigned	9	.02999(-.0781,.13818)	0.586891	0.938245	0.906926	.04835(-.0595,.15629)	0.379959	0.776294	0.748371	1
	PC(O-36:5)		no identifier assigned	9	.07385(-.0271,.17489)	0.151901	0.132639	0.120534	.07510(-.0259,.17611)	0.14506	0.0318676	0.0159468	0.959622
	PC(O-38:4)		no identifier assigned	4	.02500(-.0835,.13361)	0.651726	0.718496	0.775788	.03427(-.0760,.14457)	0.542491	0.134276	0.234022	0.991717
	PC(O-38:5)		no identifier assigned	9	.06416(-.0295,.15786)	0.179538	0.885616	0.506441	.08845(-.0077,.18464)	0.0714717	0.88619	0.317977	1
	PC(O-38:6)		no identifier assigned	8	.02703(-.0688,.12295)	0.580581	0.353541	0.458385	.06285(-.0353,.16106)	0.209693	0.858149	0.52209	1
	PC(O-38:7)		no identifier assigned	10	.02402(-.0651,.11321)	0.59762	0.953609	0.952074	.04889(-.0400,.13781)	0.281189	0.279358	0.327967	1
	PC(O-40:6)		no identifier assigned	7	.02053(-.0282,.06935)	0.409615	0.19636	0.332356	.02866(-.0222,.07958)	0.269801	0.972073	0.72206	0.029715
	PC(O-44:5)		no identifier assigned	10	.11718(-.0209,.25536)	0.0964894	0.370779	0.158455	.17116(.03367,.30864)	0.0146846	0.737247	0.0984328	0.972551
Diacyl-phosphatidylethanolamines
	PE34:2		no identifier assigned	10	.06483(-.1247,.25445)	0.50274	0.119842	0.213026	-.0213(-.2310,.18827)	0.841551	0.195601	0.350103	0.61613
	PE36:3		no identifier assigned	6	.00115(-.0123,.01463)	0.866237	0.685944	0.860434	.00377(-.0148,.02244)	0.691702	0.622208	0.749029	0.880253
	PE36:4		no identifier assigned	10	.16587(-.0479,.37967)	0.128368	0.481643	0.35574	.10924(-.1180,.33652)	0.346187	0.486985	0.449995	0.987192
	PE38:2		no identifier assigned	10	-.0201(-.1281,.08789)	0.71494	0.146997	0.23784	-.0418(-.1584,.07480)	0.482182	0.417671	0.481625	1
	PE38:6		no identifier assigned	12	.16135(-.0758,.39860)	0.182538	0.597614	0.356937	.16968(-.0859,.42534)	0.193318	0.42726	0.205025	0.996709
	PE(O-36:5)		no identifier assigned	9	.01072(-.1270,.14851)	0.878747	0.327412	0.524025	-.0096(-.1630,.14373)	0.90164	0.178605	0.322836	1
	PE(O-38:5)		no identifier assigned	6	.02155(-.1046,.14778)	0.737802	0.942207	0.978306	.02815(-.1102,.16657)	0.690094	0.790589	0.900593	1
	PE38:4		no identifier assigned	15	.08115(-.0311,.19349)	0.156806	0.0994747	0.0934522	.05610(-.0815,.19376)	0.424358	0.700899	0.741076	0.807217
Sphingomyelins
	SM(d18:1/14:0)	sphmyln18114_hs	LMSP03010028	10	.01812(-.0557,.09198)	0.630509	0.242194	0.393647	-.0241(-.1055,.05727)	0.561201	0.821887	0.863845	0.982784
	SM(d18:1/15:0)	sphmyln18115_hs	LMSP03010038	8	-.0146(-.0656,.03645)	0.575032	0.637159	0.718277	-.0279(-.0825,.02669)	0.316402	0.811423	0.705423	0.479373
	SM(d18:1/16:0)	sphmyln18116_hs	LMSP03010003	6	.00155(-.0539,.05708)	0.956369	0.901612	0.976067	-.0022(-.0616,.05720)	0.941264	0.881959	0.958693	0.964481
	SM(d18:1/16:1)	sphmyln181161_hs	LMSP03010041	10	-.0307(-.1076,.04619)	0.433575	0.73944	0.773426	-.0623(-.1462,.02153)	0.145159	0.32437	0.261991	0.993814
	SM(d18:1/18:0)	sphmyln18118_hs	LMSP03010001	4	.03367(-.0329,.10027)	0.321722	0.21045	0.210841	.02969(-.0412,.10059)	0.411733	0.0179339	0.0197603	0.911158
	SM(d18:1/18:1)	sphmyln181181_hs	LMSP03010029	5	-.0005(-.0776,.07656)	0.989192	0.688577	0.861841	-.0162(-.0997,.06734)	0.703521	0.00939192	0.025121	0.834845
	SM(d18:1/18:2)		no identifier assigned	4	-.0200(-.1026,.06252)	0.634167	0.356533	0.531905	.02102(-.0650,.10709)	0.632092	0.789974	0.845574	0.848109
	SM(d18:1/20:0)	sphmyln18120_hs	LMSP03010005	7	.02261(-.0439,.08920)	0.505554	0.762783	0.827902	-.0094(-.0849,.06592)	0.805232	0.375328	0.580346	1
	SM(d18:1/20:1)	sphmyln181201_hs	LMSP03010059	4	-.0064(-.0761,.06336)	0.857191	0.410615	0.599285	-.0381(-.1150,.03875)	0.33079	0.00192116	0.00572564	0.994208
	SM(d18:1/21:0)	sphmyln18121_hs	LMSP03010067	9	-.0318(-.1101,.04638)	0.42479	0.966877	0.875268	-.0611(-.1547,.03236)	0.199933	0.632167	0.483826	1
	SM(d18:1/22:0)	sphmyln18122_hs	LMSP03010006	10	-.0280(-.1150,.05893)	0.527179	0.805374	0.858648	-.0480(-.1385,.04238)	0.2975	0.184271	0.180235	1
	SM(d18:1/22:1)	sphmyln181221_hs	LMSP03010072	8	-.0053(-.0685,.05797)	0.86934	0.961231	0.990369	-.0343(-.1027,.03414)	0.32591	0.296149	0.414968	1
	SM(d18:1/23:0)	sphmyln18123_hs	LMSP03010078	11	-.0803(-.1612,.00059)	0.051696	0.534187	0.180158	-.0886(-.1809,.00375)	0.0600652	0.0862716	0.0265628	1
	SM(d18:1/23:1)	sphmyln181231_hs	no identifier assigned	9	-.0453(-.1094,.01879)	0.165953	0.192328	0.191309	-.0554(-.1253,.01442)	0.119884	0.052653	0.0558447	0.340124
	SM(d18:1/24:0)	sphmyln18124_hs	HMDB12094	12	-.0418(-.1500,.06644)	0.449006	0.65285	0.742896	-.0481(-.1604,.06425)	0.401416	0.177952	0.236898	1
	SM(d18:1/24:1)		HMDB12095	10	.01564(-.0598,.09115)	0.684774	0.0166851	0.0363428	.03823(-.0409,.11740)	0.343947	0.030283	0.0582431	0.979617
	SM(d18:1/24:2)		no identifier assigned	7	-.0064(-.0825,.06972)	0.868392	0.131489	0.244327	.00182(-.0818,.08554)	0.965928	0.0485333	0.106389	0.996852
	SM(d18:1/25:1)		no identifier assigned	10	.00637(-.0878,.10062)	0.894531	0.0129561	0.0306807	.06976(-.0323,.17186)	0.180516	0.517804	0.36187	0.884508
	SM(d18:1/25:0)	sphmyln18125_hs	no identifier assigned	19	-.0486(-.1479,.05052)	0.336092	0.269336	0.360701	-.0291(-.1398,.08151)	0.605583	0.310737	0.494882	1
Cholesteryl-esters
	CE18:1		no identifier assigned	11	.01597(-.0441,.07611)	0.602636	0.976866	0.949529	.02311(-.0472,.09345)	0.519546	0.233083	0.232317	0.70433
	CE18:2		no identifier assigned	12	.01275(-.0681,.09361)	0.757193	0.843495	0.940088	.01712(-.0705,.10479)	0.701743	0.408114	0.557314	1
	CE20:4	xolest204_hs	no identifier assigned	11	.07128(-.0038,.14640)	0.0629051	0.998805	0.31916	.08892(-.0002,.17809)	0.0506347	0.599374	0.142412	1
Triglycerides
	TG46:1		no identifier assigned	13	-.2774(-.5955,.04068)	0.0873958	0.139175	0.0309387	-.5641(-.8954,-.2328)	0.000844757	0.734406	0.00759167	1
	TG46:2		no identifier assigned	12	-.1899(-.4474,.06766)	0.148426	0.143263	0.0545834	-.4220(-.6985,-.1454)	0.00278368	0.682052	0.0149021	0.632974
	TG48:0		no identifier assigned	15	-.1560(-.3335,.02154)	0.0850334	0.37798	0.147058	-.2877(-.4733,-.1021)	0.00237759	0.0156973	0.000812369	0.604766
	TG48:1		no identifier assigned	7	-.1725(-.4476,.10256)	0.219003	0.109462	0.0799434	-.3752(-.6718,-.0786)	0.0131457	0.57103	0.0572041	1
	TG48:2		no identifier assigned	7	-.1644(-.4664,.13746)	0.285652	0.12924	0.105327	-.3690(-.6969,-.0412)	0.0273555	0.708018	0.10272	1
	TG48:3		no identifier assigned	7	-.1513(-.3999,.09715)	0.232558	0.0525488	0.0311611	-.3291(-.6015,-.0568)	0.0178486	0.473265	0.0294904	1
	TG50:1		no identifier assigned	4	-.0770(-.2631,.10904)	0.41718	0.42403	0.422952	-.1794(-.3795,.02065)	0.0788073	0.0884712	0.0868203	1
	TG50:2		no identifier assigned	5	-.0146(-.2086,.17926)	0.881995	0.528448	0.722061	-.0971(-.3185,.12422)	0.38971	0.444485	0.543307	1
	TG50:3		no identifier assigned	6	-.0691(-.3336,.19528)	0.608207	0.47179	0.568828	-.1658(-.4557,.12401)	0.262075	0.520533	0.447724	1
	TG50:4		no identifier assigned	6	-.1095(-.3512,.13220)	0.374582	0.0918747	0.0747485	-.2311(-.4890,.02686)	0.0791085	0.678165	0.168286	1
	TG51:1		no identifier assigned	9	-.1397(-.3683,.08892)	0.231066	0.691294	0.46933	-.2824(-.5331,-.0318)	0.0271869	0.190601	0.0830006	1
	TG51:2		no identifier assigned	6	-.0754(-.3166,.16576)	0.539918	0.972582	0.920096	-.1682(-.4316,.09505)	0.210385	0.186404	0.264266	1
	TG51:3		no identifier assigned	5	-.0592(-.2710,.15267)	0.583906	0.671311	0.739599	-.1187(-.3457,.10820)	0.3051	0.460562	0.539553	1
	TG52:1		no identifier assigned	5	-.2132(-.4944,.06796)	0.13721	0.777081	0.384663	-.3558(-.6497,-.0619)	0.017621	0.116176	0.0356735	1
	TG52:2		no identifier assigned	4	-.0069(-.1301,.11624)	0.911867	0.817285	0.935148	-.0288(-.1682,.11054)	0.684865	0.157523	0.289113	1
	TG52:3		no identifier assigned	5	-.0107(-.1513,.12987)	0.880933	0.641446	0.82796	-.0097(-.1599,.14047)	0.899049	0.180483	0.323896	1
	TG52:4		no identifier assigned	6	-.0972(-.3675,.17308)	0.480839	0.418623	0.50915	-.1048(-.3783,.16865)	0.452435	0.205409	0.304517	1
	TG52:5		no identifier assigned	7	-.1209(-.3826,.14082)	0.365198	0.265833	0.205244	-.2228(-.4834,.03784)	0.0938506	0.824736	0.354428	1
	TG54:2		no identifier assigned	4	-.1434(-.3845,.09773)	0.243777	0.680229	0.535298	-.2021(-.4560,.05177)	0.118691	0.0777971	0.0932995	1
	TG54:3		no identifier assigned	4	-.0269(-.1796,.12567)	0.728901	0.334583	0.523301	-.0124(-.1781,.15323)	0.883005	0.118686	0.228797	1
	TG54:4		no identifier assigned	5	-.0447(-.2289,.13944)	0.633862	0.462817	0.666285	-.0153(-.2053,.17464)	0.874346	0.414224	0.619617	1
	TG55:2		no identifier assigned	7	-.0258(-.1236,.07203)	0.605183	0.848587	0.912061	-.0437(-.1496,.06218)	0.418479	0.128832	0.242432	1
	TG55:3		no identifier assigned	8	.01508(-.0796,.10983)	0.755034	0.972531	0.988237	.01522(-.0938,.12429)	0.784356	0.820105	0.918814	1
	TG56:3		no identifier assigned	5	-.0913(-.3184,.13573)	0.430407	0.627828	0.737846	-.1035(-.3420,.13491)	0.394683	0.205749	0.329893	1
	TG56:5		no identifier assigned	4	-.0338(-.2558,.18814)	0.765006	0.618325	0.80953	-.0370(-.2739,.19974)	0.758866	0.272355	0.416659	1
	TG56:6		no identifier assigned	5	-.0376(-.2600,.18476)	0.740012	0.689688	0.856603	-.0487(-.2820,.18445)	0.68178	0.199527	0.351771	1
	TG56:7		no identifier assigned	6	-.0912(-.3884,.20598)	0.547396	0.399489	0.592124	-.0801(-.3770,.21672)	0.596663	0.340119	0.53663	1
	TG56:8		no identifier assigned	8	-.0856(-.3510,.17981)	0.527242	0.444045	0.624652	-.0485(-.3095,.21255)	0.715667	0.764283	0.89958	1
	TG58:6		no identifier assigned	6	-.0617(-.2928,.16929)	0.600236	0.593595	0.772026	-.0638(-.3076,.17997)	0.607886	0.232637	0.401743	1
	TG58:9		no identifier assigned	8	.05587(-.1509,.26269)	0.596485	0.191328	0.268364	.16819(-.0601,.39658)	0.148902	0.523412	0.32805	1
	TG44:1		no identifier assigned	22	-.2132(-.4671,.04063)	0.0996991	0.26696	0.0664311	-.4763(-.7453,-.2073)	0.000519097	0.7611	0.00479577	0.873578
	TG46:0		no identifier assigned	21	-.2118(-.4266,.00291)	0.053194	0.146179	0.0361731	-.3928(-.6145,-.1711)	0.00051479	0.155203	0.00148758	0.694363
	TG50:0		no identifier assigned	16	-.1942(-.4341,.04562)	0.112472	0.521176	0.219723	-.3527(-.5948,-.1106)	0.00428866	0.030332	0.00230086	1
	TG53:1		no identifier assigned	17	-.1844(-.3811,.01231)	0.0661715	0.96895	0.269864	-.3011(-.5133,-.0890)	0.00538648	0.249996	0.0358342	1
	TG54:1		no identifier assigned	15	-.2382(-.5282,.05182)	0.107445	0.697314	0.247043	-.4164(-.7063,-.1266)	0.00486178	0.243203	0.0415038	1
	TG56:2		no identifier assigned	16	-.1503(-.3969,.09634)	0.23233	0.408129	0.437049	-.1896(-.4440,.06470)	0.143913	0.158295	0.175232	1
	TG58:10		no identifier assigned	20	-.0337(-.2663,.19872)	0.775736	0.798954	0.916851	-.0060(-.2514,.23936)	0.961366	0.66244	0.843658	1
Free fatty acids
	FA C18:0	ocdca	LMFA01010018	12	.03376(-.0455,.11306)	0.404006	0.196925	0.243847	.06888(-.0336,.17141)	0.187882	0.25289	0.114483	0.0933878
	FA C18:2	lnlc	no identifier assigned	18	.06823(-.0945,.23099)	0.411243	0.0133862	0.0177109	.23575(.04822,.42328)	0.0137413	0.0623654	0.00483866	1
	FA C18:3(w3w6)	lnlnca,lnlncg	no identifier assigned	18	.03619(-.1351,.20751)	0.678758	0.146486	0.197163	.14853(-.0372,.33431)	0.117096	0.461091	0.241163	0.0964826
	FA C20:3(w3w6)	M00010;eic21114tr;dlnlcg	LMFA01030159	11	.09495(-.0633,.25329)	0.23984	0.304055	0.179066	.15935(-.0350,.35380)	0.108215	0.352259	0.155045	0.663009
	FA C20:4(w6)	arachd	no identifier assigned	18	.10338(-.0432,.25006)	0.167128	0.0686016	0.0499943	.15938(-.0208,.33966)	0.0831245	0.114362	0.0434187	0.469389
	FA C20:5(w3)	tmndnc	no identifier assigned	22	-.0018(-.2052,.20148)	0.98554	0.245528	0.416103	.06752(-.1592,.29425)	0.559406	0.4026	0.500927	0.0454911
	FA C22:5(w3)	clpnd	LMFA04000044	17	.06956(-.1166,.25583)	0.46416	0.0208924	0.0377127	.18181(-.0555,.41916)	0.133246	0.0889506	0.0548614	1
	FA C16:0	hdca	LMFA01010001	15	.04933(-.0630,.16172)	0.389653	0.023732	0.0247409	.15287(.01953,.28622)	0.0246324	0.217944	0.0236236	1
	FA C16:1	hdcea	no identifier assigned	17	.30538(.05322,.55754)	0.0176108	0.292344	0.00970142	.44603(.19706,.69499)	0.000445783	0.837872	0.00209151	1
	FA C18:1	ocdcea	LMFA01030002	10	.12735(-.0130,.26772)	0.0753758	0.0428202	0.00696972	.28211(.10693,.45730)	0.00159766	0.504249	0.00177814	1
	FA C20:1	CE2510;M00017;M01235	no identifier assigned	12	.17634(.00298,.34970)	0.0461888	0.00356698	0.000835062	.32635(.10536,.54733)	0.00379774	0.0124688	0.000199304	1
	FA C20:2	eidi1114ac	no identifier assigned	13	.15094(-.0286,.33056)	0.0995454	0.0166485	0.0101166	.26515(.04430,.48601)	0.018615	0.0120335	0.00232866	0.164998
	FA C22:4	adrn	LMFA01030178	12	.13256(-.0599,.32504)	0.177065	0.0302439	0.0153771	.24100(.02075,.46125)	0.0319789	0.0856291	0.0172823	0.620107
	FA C22:5(w6)	dcsptn1	LMFA01030182	12	.16283(-.0368,.36249)	0.10996	0.0499063	0.0199813	.22772(-.0103,.46576)	0.0607803	0.0912583	0.024564	0.852539
	FA C22:6	crvnc	no identifier assigned	17	.02768(-.1832,.23863)	0.797033	0.0140583	0.033503	.11420(-.1300,.35843)	0.359395	0.117761	0.134735	0.758592
	FA C24:1	nrvnc	LMFA01030092	21	.03922(-.0821,.16061)	0.526543	0.0330065	0.0684346	.10100(-.0486,.25064)	0.185809	0.0495405	0.0742943	0.837638
	FA C20:3(w9)	M02457	no identifier assigned	45	.21144(-.0416,.46453)	0.101533	0.187617	0.0922338	.27786(-.0203,.57608)	0.0678278	0.344653	0.10947	0.468478
	FA C14:0	ttdca	LMFA01010014	17	.14249(-.0000,.28507)	0.0501514	0.00194927	9.60569e-05	.30274(.13335,.47212)	0.000460018	0.0593517	8.61076e-05	1
	FA C17:0	hpdca	LMFA01010017	20	.09914(-.0405,.23882)	0.164187	0.0743141	0.0856935	.21709(.04210,.39208)	0.0150318	0.152778	0.0205316	1
	FA C17:1	M00003;M01238	no identifier assigned	21	.21752(.03297,.40208)	0.0208806	0.0117677	0.00216453	.37912(.17538,.58287)	0.000265267	0.0218223	0.0001792	1
	FA C22:1	doco13ac	no identifier assigned	24	.06281(-.1292,.25486)	0.521526	0.00255936	0.00431314	.19696(-.0198,.41374)	0.0749391	0.0345228	0.0196361	1
	FA C24:0	lgnc	LMFA01010024	30	-.0914(-.2403,.05752)	0.229019	0.51455	0.418008	-.0906(-.2628,.08155)	0.302166	0.808652	0.549978	0.632117
QC RSD%=quality control relative standard deviation in %, SD=standard deviation, CI=confidence interval
Estimates from mixed effect linear regression with random intercepts for subject. All analyses adjusted for age, sex, and wave (categorical).
In bold, FDR<0.05 for global test (not adjusted for medication)

## Sheet: Summary S3
Summary Statistics S3: Summary statistics for the longitudinal association analyses in Parkinson's disease cases on changes in log metabolite concetrations with changes in Levodopa (equivalent) dosages being the predictor of interest
				Change in Levodopa equivalent dosage per 100mg		Change in Levodopa dosage per 100mg		Change in Levodopa equivalent dosages other than levodopa
Class	Metabolite	VMH abbreviation	HMDB/Lipidmaps/PubchemID	QC RSD %	b(95%-CI)	p-val	b(95%-CI)	p-val	b(95%-CI)	p-val
Bile Acids
	Cholate	cholate	HMDB00619	4	.0595(-.087,.2070)	0.429044	-.101(-.400,.1974)	0.505793	.0005(-.414,.4150)	0.998013
	Chenodeoxycholate	C02528	LMP000440	8	.0366(-.049,.1232)	0.406613	-.013(-.186,.1592)	0.876879	-.011(-.281,.2587)	0.934993
	Deoxycholate	dchac	HMDB00626	5	.0571(-.020,.1350)	0.150716	.0636(-.066,.1938)	0.337995	.0286(-.227,.2842)	0.826257
	Glycocholate	gchola	HMDB00138	11	.0880(-.049,.2252)	0.208174	-.028(-.229,.1728)	0.781473	.3804(.1407,.6202)	0.00186795
	Glycochenodeoxycholate	dgchol	HMDB0000637	6	.0531(-.101,.2079)	0.501408	-.008(-.221,.2036)	0.936094	.3257(.0184,.6330)	0.0377512
	Glycodeocycholate	M01989	HMDB00631	4	.0967(-.026,.2201)	0.124239	.0596(-.135,.2547)	0.548898	.3494(.1135,.5853)	0.00369388
	Glycolithocholate	HC02193	HMDB0000698	8	-.119(-.242,.0030)	0.0560482	-.127(-.348,.0928)	0.256785	.0856(-.086,.2573)	0.328579
	Taurocholate	tchola	HMDB00036	9	.1029(-.039,.2457)	0.157829	.0613(-.153,.2760)	0.575219	.3109(.0280,.5938)	0.0312162
	Taurodeoxycholate	tdechola	HMDB00896	11	.0831(-.067,.2342)	0.280875	.0560(-.156,.2681)	0.60479	.2789(-.030,.5888)	0.077671
	Taurolithocholate	HC02192	HMDB0000722	10	.0146(-.041,.0703)	0.606218	.0258(-.055,.1074)	0.534649	.1218(.0303,.2134)	0.00905836
	Taurohyodeoxycholate		119046	17	.0780(-.098,.2544)	0.385708	.0791(-.132,.2909)	0.464294	.1975(-.225,.6206)	0.360114
	Taurolithocholate 3-sulfate	HC02198	HMDB0002580	28	-.057(-.110,-.004)	0.0348305	-.023(-.130,.0839)	0.670767	-.121(-.247,.0048)	0.059473
	Ursodeoxycholate	HC02194	HMDB00946	16	.0283(-.078,.1354)	0.604055	.0958(-.064,.2564)	0.241846	.0230(-.361,.4077)	0.906512
	Glycoursodeoxycholate	HC02196	HMDB00708	15	.0657(-.113,.2450)	0.472462	.0462(-.173,.2655)	0.679578	.2180(-.217,.6534)	0.32647
	Taurochenodeoxycholate	tdchola	HMDB00951	16	.1138(-.019,.2468)	0.0931507	.0904(-.104,.2858)	0.364105	.3569(.0820,.6318)	0.0109285
Lysophosphatic acids
	LPAC14:0		LMGP10050007	13	-.044(-.136,.0468)	0.338056	-.019(-.116,.0783)	0.70081	-.009(-.200,.1819)	0.922925
	LPAC16:0		LMGP10050006	11	-.024(-.055,.0073)	0.133816	-.029(-.067,.0078)	0.120057	.0139(-.078,.1064)	0.768418
	LPAC16:1		LMGP10050016	13	-.038(-.071,-.004)	0.0248927	-.022(-.068,.0237)	0.343839	-.013(-.123,.0959)	0.805794
	LPAC18:0		LMGP10050005	12	-.000(-.039,.0384)	0.973314	-.011(-.055,.0338)	0.630236	-.019(-.115,.0766)	0.691982
	LPAC18:1		LMGP10050008	10	-.033(-.073,.0071)	0.107293	-.047(-.085,-.009)	0.0145417	-.015(-.098,.0681)	0.723014
	LPAC18:2	HC02033	LMGP10050017	12	-.038(-.084,.0086)	0.110258	-.061(-.113,-.009)	0.0201994	.0074(-.108,.1236)	0.899547
	LPAC18:3(w3w6)		LMGP10050023	13	-.043(-.095,.0073)	0.0929279	-.068(-.135,-.002)	0.0432916	.0137(-.114,.1419)	0.833704
	LPAC20:3		LMGP10050028	8	-.015(-.045,.0142)	0.303491	-.031(-.070,.0072)	0.110564	.0299(-.043,.1032)	0.423093
	LPAC20:4		LMGP10050013	12	-.042(-.073,-.010)	0.0085926	-.043(-.091,.0055)	0.0825175	-.017(-.111,.0753)	0.70757
	LPAC20:5	M00452	LMGP10050033	13	-.045(-.090,-.000)	0.0480122	-.088(-.151,-.026)	0.00547751	.0759(-.094,.2460)	0.381207
	LPAC22:5		no identifier assigned	13	-.051(-.085,-.018)	0.00241561	-.061(-.107,-.014)	0.0105482	-.004(-.091,.0826)	0.923271
	LPAC22:6	M00450	LMGP10050019	13	-.034(-.078,.0097)	0.126569	-.049(-.100,.0017)	0.0583897	.0706(-.026,.1680)	0.15493
	LPAC20:1		LMGP10050026	24	-.025(-.116,.0663)	0.5891	-.024(-.136,.0866)	0.661563	.0250(-.178,.2290)	0.809529
	LPAC22:4		LMGP10050020	15	-.048(-.095,-.000)	0.0455631	-.049(-.111,.0115)	0.11159	-.018(-.163,.1269)	0.803126
Other Lipids (oxidative stress platform)
	Platelet activating factor C16:0		no identifier assigned	13	-.040(-.080,.0007)	0.0543566	-.068(-.121,-.015)	0.0110271	.0261(-.076,.1288)	0.617751
	Sphingosine-1-phosphate	sphs1p	LMSP01050001	6	.0012(-.016,.0190)	0.893642	-.008(-.032,.0165)	0.519721	.0367(-.024,.0976)	0.237926
	cyclic LPAC16:0		no identifier assigned	13	-.040(-.083,.0031)	0.069354	-.048(-.099,.0021)	0.0603042	-.023(-.103,.0567)	0.565791
	cyclic LPAC18:1		LMGP00000056	14	-.041(-.076,-.006)	0.0191667	-.060(-.111,-.010)	0.018481	-.015(-.104,.0740)	0.739245
	cyclic LPAC18:2		no identifier assigned	15	-.015(-.059,.0289)	0.495533	-.038(-.099,.0214)	0.206858	-.000(-.097,.0962)	0.989622
	Sphinganine-1-phosphate	sph1p	LMSP01050002	17	.0053(-.049,.0602)	0.849469	-.018(-.101,.0654)	0.670413	.0714(-.025,.1683)	0.147958
	cyclic LPAC18:0		LMGP00000055	19	.0189(-.042,.0807)	0.548791	-.039(-.123,.0439)	0.352178	.0746(-.024,.1734)	0.138633
	cyclic LPAC20:4		no identifier assigned	18	-.001(-.093,.0900)	0.970623	-.016(-.161,.1292)	0.828498	-.084(-.256,.0869)	0.333735
	8-iso-PGF2a		LMFA03110001	14	.0274(-.065,.1204)	0.562749	.0049(-.113,.1237)	0.935018	.1238(-.056,.3037)	0.177234
	8,12-iPF2a VI		no identifier assigned	7	.0196(-.010,.0501)	0.205176	.0274(-.011,.0663)	0.166536	.0345(-.040,.1095)	0.367135
	8-iso-PGA1		LMFA03110008	24	.0217(-.011,.0546)	0.194222	-.003(-.045,.0377)	0.86151	.0492(-.038,.1366)	0.269506
	10-nitro FA C18:2		LMFA01120001/2	20	-.062(-.160,.0346)	0.206728	-.037(-.162,.0873)	0.555174	-.067(-.299,.1650)	0.57022
	nitro alpha linolenic acid		no identifier assigned	18	-.031(-.149,.0862)	0.597727	-.005(-.136,.1267)	0.939887	.0339(-.172,.2406)	0.74708
	Prostaglandin A2	HC02203	LMFA03010035	15	.0004(-.034,.0351)	0.980407	-.017(-.060,.0261)	0.440157	.0438(-.001,.0889)	0.056158
	Prostaglandin FA2	prostgf2	LMFA03010002	16	.0215(-.017,.0607)	0.279663	.0499(-.010,.1106)	0.106703	-.030(-.103,.0428)	0.415725
	Sphingosine(1)#	sphings	LMSP01010001	19	.0061(-.055,.0677)	0.844915	.0785(.0027,.1542)	0.0421655	-.095(-.237,.0463)	0.186669
	Sphingosine(2)#	sphings	LMSP01010001	18	-.010(-.080,.0593)	0.769103	.0553(-.033,.1439)	0.220769	-.081(-.228,.0649)	0.274623
Acyl-Carnitines
	2-methylbutyroylcarnitine		HMDB41993	5	.0111(-.022,.0443)	0.509015	.0172(-.021,.0562)	0.384977	.0520(-.027,.1318)	0.200874
	Butyrylcarnitine	c4crn	HMDB02013	4	.0180(-.031,.0678)	0.478847	.0181(-.046,.0831)	0.58561	.0320(-.076,.1406)	0.56348
	Carnitine	crn	HMDB00062	6	.0045(-.014,.0239)	0.642943	-.001(-.028,.0247)	0.900504	.0316(-.013,.0769)	0.16973
	Decanoylcarnitine	c10crn	HMDB00651	6	-.045(-.137,.0453)	0.323982	.0208(-.092,.1345)	0.719324	-.114(-.291,.0624)	0.204311
	Decenoylcarnitine	c101crn	HMDB13205	6	-.028(-.101,.0450)	0.451025	.0238(-.069,.1175)	0.617941	-.053(-.181,.0758)	0.420207
	Dodecenoylcarnitine	ddece1crn	HMDB13326	5	-.034(-.111,.0422)	0.376508	.0393(-.062,.1412)	0.449014	-.101(-.268,.0665)	0.237517
	Hexadecenoylcarnitine		HMDB13207	6	-.033(-.082,.0151)	0.176848	.0130(-.050,.0764)	0.686345	-.068(-.166,.0303)	0.175251
	Hexanoylcarnitine	c6crn	HMDB00756	6	-.031(-.085,.0218)	0.244829	.0043(-.061,.0706)	0.897126	-.084(-.207,.0385)	0.177998
	Isobutyrylcarnitine	c4crn	HMDB02013	5	.0043(-.033,.0421)	0.81926	.0016(-.047,.0506)	0.946226	.0540(-.027,.1356)	0.194274
	Isovalerylcarnitine	ivcrn	HMDB00688	5	.0158(-.037,.0696)	0.562988	-.003(-.075,.0677)	0.915414	.1191(-.007,.2453)	0.0642119
	Lauroylcarnitine	ddeccrn	HMDB02250	6	-.013(-.097,.0704)	0.751405	.0549(-.044,.1542)	0.277672	-.065(-.249,.1191)	0.488419
	Linoleylcarnitine	lnlccrn	HMDB06469	6	-.014(-.049,.0208)	0.425078	-.007(-.053,.0388)	0.749687	.0057(-.055,.0668)	0.854949
	Myristoilcarnitine	M02973	HMDB05066	6	-.002(-.050,.0459)	0.933788	.0320(-.026,.0907)	0.284269	-.013(-.126,.0991)	0.814804
	Nonaylcarnitine	pmtcrn	HMDB13288	7	-.005(-.092,.0811)	0.894017	.0026(-.087,.0929)	0.954014	.1125(-.090,.3154)	0.276868
	Octanoylcarnitine	c8crn	HMDB00791	8	-.037(-.114,.0392)	0.336206	.0180(-.075,.1115)	0.704337	-.080(-.229,.0682)	0.288631
	Octenoylcarnitine	c81crn	HMDB13324	6	.0248(-.029,.0792)	0.371355	.0113(-.062,.0848)	0.762158	.0354(-.060,.1316)	0.470186
	Oleylcarnitine	odecrn	HMDB05065	8	-.015(-.051,.0216)	0.419913	.0149(-.032,.0619)	0.533867	-.041(-.113,.0302)	0.256557
	Tetradecadienylcarnitine		HMDB13331	5	-.029(-.108,.0490)	0.458407	.0254(-.077,.1282)	0.627893	-.058(-.216,.0997)	0.470049
	Tetradecenoylcarnitine	ttdcrn	HMDB02014	6	-.034(-.105,.0357)	0.33298	.0460(-.058,.1510)	0.389962	-.113(-.283,.0559)	0.189078
	Tiglylcarnitine	c51crn	HMDB02366	7	.0279(-.012,.0682)	0.174663	.0486(-.003,.1006)	0.0671984	.0336(-.080,.1476)	0.562243
	Acetylcarnitine	acrn	HMDB00201	26	-.042(-.100,.0155)	0.151365	-.060(-.128,.0070)	0.078875	.0844(-.045,.2146)	0.203337
	Valerylcarnitine	ivcrn	HMDB00688	20	-.020(-.064,.0227)	0.348096	-.016(-.070,.0368)	0.541481	-.013(-.109,.0833)	0.790934
Amines
	Choline	chol	HMDB00097	5	-.012(-.035,.0112)	0.305071	-.002(-.032,.0268)	0.851565	.0057(-.049,.0610)	0.839872
	Betaine	glyb	HMDB00043	6	-.017(-.042,.0080)	0.18275	-.012(-.039,.0135)	0.340849	.0018(-.050,.0539)	0.943629
	Trimethylamine-N-oxide	tmao	HMDB00925	30	.0582(-.052,.1694)	0.30468	.0033(-.136,.1434)	0.962241	.3130(.0868,.5391)	0.00667296
	Methoxytyrosine	CE2176	HMDB01434	9	.6138(.3766,.8509)	3.91676e-07	.9964(.7193,1.273)	1.81724e-12	-.120(-.764,.5230)	0.713054
	Citrulline	citr_L	HMDB00904	8	-.000(-.025,.0239)	0.953406	-.020(-.045,.0044)	0.107707	.0106(-.038,.0602)	0.672509
	Cystathionine	cyst_L	HMDB00099	9	.0783(.0074,.1492)	0.0304317	.1179(.0337,.2021)	0.00604118	.0950(-.086,.2767)	0.304877
	Cysteine	cys_L	HMDB00574	5	-.001(-.024,.0214)	0.890132	-.008(-.030,.0138)	0.458913	.0114(-.016,.0395)	0.423187
	DL3-aminoisobutyrate	C02356	HMDB03911	5	-.017(-.062,.0265)	0.42837	-.027(-.086,.0308)	0.353218	.0097(-.085,.1047)	0.840961
	Ethanolamine	etha	HMDB00149	7	-.005(-.025,.0144)	0.588361	.0052(-.024,.0348)	0.730136	-.002(-.046,.0408)	0.900765
	Gamma-Glutamylglutamine		HMDB11738	9	.0025(-.019,.0244)	0.817533	.0026(-.029,.0352)	0.8711	-.049(-.109,.0111)	0.109927
	Gamma-glutamylalanine	gluala	HMDB06248	7	.0105(-.013,.0349)	0.395195	-.001(-.045,.0420)	0.943316	.0013(-.048,.0517)	0.95664
	Gamma-aminobutyrate	4abut	HMDB00112	6	.0125(-.023,.0485)	0.494962	.0357(-.013,.0847)	0.153586	-.012(-.081,.0561)	0.721833
	Glutathione	gthrd	HMDB00125	8	-.007(-.043,.0276)	0.663126	.0246(-.017,.0671)	0.255615	-.066(-.113,-.019)	0.00594703
	Glycine	gly	HMDB00123	6	-.016(-.039,.0069)	0.170376	-.019(-.048,.0090)	0.179138	-.028(-.083,.0253)	0.296514
	Homocitrulline	hmcr	HMDB00679	12	.0325(.0059,.0591)	0.0163986	.0460(.0075,.0845)	0.0189619	.0291(-.047,.1054)	0.455004
	Homocysteine	hcys_L	HMDB00742	5	.0063(-.018,.0310)	0.610319	.0029(-.021,.0274)	0.816284	.0119(-.042,.0665)	0.669077
	5-Hydroxylysine	pcollg5hlys	HMDB00450	9	-.003(-.034,.0282)	0.842753	.0028(-.031,.0373)	0.873061	.0113(-.071,.0941)	0.788376
	2-aminoadipic acid	L2aadp	HMDB00510	8	.0235(-.016,.0630)	0.243761	.0228(-.020,.0661)	0.301732	.0749(-.000,.1508)	0.0527349
	4-hydroxyproline	4hpro_LT	HMDB00725	4	-.015(-.055,.0234)	0.429945	-.022(-.085,.0399)	0.474456	-.040(-.130,.0503)	0.385132
	L-Alanine	ala_L	HMDB00161	6	.0072(-.016,.0307)	0.546181	-.004(-.041,.0333)	0.823349	.0124(-.031,.0565)	0.581148
	L-Alpha-aminobutyrate	C02356	HMDB00452	5	-.015(-.061,.0305)	0.510362	-.026(-.086,.0336)	0.389176	.0194(-.080,.1190)	0.702034
	L-Arginine	arg_L	HMDB00517	6	-.001(-.024,.0217)	0.901675	-.007(-.040,.0261)	0.666704	-.009(-.057,.0382)	0.691099
	L-Asparagine	asn_L	HMDB00168	4	-.008(-.025,.0079)	0.300827	-.016(-.036,.0041)	0.118958	.0049(-.033,.0437)	0.800576
	L-Glutamate	glu_L	HMDB00148	6	.0186(-.033,.0706)	0.481613	-.021(-.088,.0445)	0.516832	.0910(-.023,.2057)	0.119562
	L-Glutamine	gln_L	HMDB00641	6	-.006(-.021,.0097)	0.453383	-.011(-.028,.0061)	0.202569	-.024(-.051,.0030)	0.081723
	L-Histidine	his_L	HMDB00177	9	-.009(-.026,.0071)	0.264141	-.013(-.034,.0079)	0.21941	.0057(-.028,.0399)	0.740029
	L-Homoserine	hom_L	HMDB00719	9	-.009(-.031,.0116)	0.372676	-.021(-.049,.0054)	0.116825	-.011(-.074,.0504)	0.707514
	L-Isoleucine	ile_L	HMDB00172	4	.0088(-.014,.0319)	0.451314	.0064(-.023,.0369)	0.676178	.0233(-.024,.0715)	0.343842
	L-Kynurenine	Lkynr	HMDB00684	8	.0074(-.017,.0318)	0.553269	.0186(-.007,.0448)	0.163566	.0119(-.030,.0547)	0.585513
	L-Leucine	leu_L	HMDB00687	4	.0044(-.022,.0311)	0.745524	.0019(-.031,.0355)	0.910332	.0416(.0002,.0831)	0.0487867
	L-Lysine	lys_L	HMDB00182	5	-.005(-.025,.0144)	0.578637	-.012(-.035,.0112)	0.312516	.0189(-.022,.0609)	0.374297
	L-Methionine	met_L	HMDB00696	5	-.001(-.017,.0155)	0.892464	-.001(-.022,.0202)	0.903073	.0083(-.022,.0392)	0.596247
	L-Methionine sulfoxide	metsox_S_L	HMDB02005	6	.0078(-.005,.0215)	0.256411	-.013(-.038,.0118)	0.297814	.0392(-.003,.0821)	0.0725662
	L-Phenylalanine	phe_L	HMDB00159	4	.0026(-.018,.0238)	0.802489	.0019(-.020,.0247)	0.867936	.0280(-.003,.0595)	0.0817167
	L-Proline	pro_L	HMDB00162	5	.0105(-.003,.0249)	0.152349	-.006(-.033,.0198)	0.60942	.0251(-.011,.0620)	0.180907
	L-Serine	ser_L	HMDB00187	7	-.012(-.029,.0051)	0.169846	-.017(-.040,.0060)	0.145513	-.013(-.070,.0433)	0.636634
	L-Threonine	thr_L	HMDB00167	5	-.000(-.027,.0264)	0.975493	-.007(-.037,.0228)	0.639789	-.015(-.079,.0482)	0.631521
	L-Tryptophan	trp_L	HMDB00929	3	-.001(-.021,.0181)	0.870273	-.010(-.038,.0168)	0.438876	.0495(.0210,.0781)	0.000667744
	L-Tyrosine	tyr_L	HMDB00158	5	.0114(-.014,.0377)	0.394111	.0326(.0014,.0638)	0.0404729	.0096(-.035,.0546)	0.672731
	L-Valine	val_L	HMDB00883	4	.0073(-.013,.0285)	0.499896	.0006(-.030,.0318)	0.966728	.0430(.0045,.0815)	0.0285369
	Methionine sulfone		69961	9	.0062(-.033,.0464)	0.759031	.0044(-.040,.0489)	0.844192	-.038(-.101,.0241)	0.22654
	N6,N6,N6-Trimethyllysine	tmlys	HMDB01325	8	.0218(-.004,.0481)	0.103528	.0439(.0089,.0789)	0.0138906	-.027(-.097,.0433)	0.449066
	O-Acetyl-L-serine	acser	HMDB03011	8	-.006(-.026,.0141)	0.540164	-.018(-.053,.0173)	0.316257	.0123(-.037,.0620)	0.625848
	Ornithine	orn	HMDB00214	6	.0047(-.018,.0274)	0.683967	.0059(-.026,.0379)	0.717939	.0117(-.040,.0636)	0.65817
	S-Methylcysteine		HMDB02108	6	-.056(-.111,-.001)	0.0428364	-.072(-.139,-.005)	0.034411	-.045(-.140,.0500)	0.351308
	Sarcosine	sarcs	HMDB00271	7	.0499(.0039,.0960)	0.033374	.0565(-.002,.1159)	0.0614463	-.004(-.141,.1319)	0.947461
	Serotonine	srtn	HMDB00259	12	-.037(-.156,.0806)	0.532082	.0370(-.110,.1848)	0.623108	-.098(-.345,.1485)	0.435022
	Taurine	taur	HMDB00251	5	.0113(-.016,.0395)	0.431304	.0470(.0030,.0910)	0.0360152	-.033(-.100,.0339)	0.331588
	Methoxytyramine	3moxtyr	HMDB00022	29	.0494(-.016,.1156)	0.142947	.0098(-.047,.0671)	0.735091	.0819(-.031,.1951)	0.155777
	Anserine		HMDB00194	25	.0169(-.009,.0436)	0.213934	.0082(-.040,.0568)	0.738771	.0141(-.045,.0736)	0.641402
	Beta-Alanine	ala_B	HMDB00056	5	.0124(.0016,.0232)	0.0242914	.0214(.0074,.0354)	0.00267292	-.007(-.033,.0194)	0.602683
	Glycylglycine	glygly	HMDB11733	22	.0239(-.038,.0862)	0.450034	.0308(-.044,.1063)	0.42413	.0122(-.111,.1364)	0.846163
	L-Aspartate	asp_L	HMDB00191	19	.0425(.0047,.0802)	0.0273397	.0524(.0021,.1027)	0.0407882	.0276(-.060,.1155)	0.537083
	SDMA		HMDB03334	21	.0077(-.022,.0381)	0.619211	.0197(-.023,.0626)	0.368028	-.009(-.063,.0442)	0.731038
Organic Acids
	2-hydroxybutyrate	2hb	HMDB00008	9	-.003(-.071,.0649)	0.927907	.0104(-.058,.0792)	0.765571	-.021(-.155,.1128)	0.756618
	Citrate	cit	HMDB00094	11	-.021(-.040,-.002)	0.0240829	-.003(-.029,.0216)	0.767021	-.056(-.104,-.008)	0.0219618
	Lactate	lac_L	HMDB00190	12	.0078(-.025,.0414)	0.649151	.0088(-.038,.0557)	0.711705	.0155(-.054,.0854)	0.662239
	Malate	mal_L	HMDB00744	12	-.005(-.034,.0237)	0.715819	.0048(-.032,.0417)	0.7974	.0282(-.053,.1098)	0.497374
	Fumarate	fum	HMDB00134	13	-.013(-.032,.0062)	0.182876	-.019(-.049,.0105)	0.204265	-.017(-.064,.0299)	0.474934
	3-Hydroxybutyrate	bhb	HMDB00357	6	-.055(-.149,.0391)	0.251571	-.013(-.126,.0983)	0.80901	-.099(-.299,.1011)	0.331296
	3-Hydroxyisobutyrate	3hmp	HMDB00023	7	.0141(-.025,.0539)	0.485113	.0408(-.006,.0883)	0.0925184	.0259(-.106,.1585)	0.701239
	Glycerate	glyc_R	HMDB00139	10	-.018(-.045,.0097)	0.203414	-.033(-.071,.0050)	0.0887312	-.009(-.056,.0380)	0.701724
	Glycolate	glyclt	HMDB00115	25	.0007(-.026,.0280)	0.957765	-.002(-.042,.0376)	0.898825	-.014(-.086,.0563)	0.681312
	Isocitrate	icit	HMDB00193	32	-.019(-.053,.0153)	0.276968	-.034(-.067,-.002)	0.0344213	-.026(-.098,.0464)	0.479426
Ceramides
	Cer(d18:1/23:0)		HMDB00950	14	.0195(-.008,.0478)	0.174659	.0273(-.018,.0729)	0.24062	.0232(-.045,.0918)	0.50671
	Cer(d18:1/24:0)		LMSP02010012	13	.0128(-.012,.0380)	0.319806	.0099(-.040,.0604)	0.698965	.0114(-.071,.0947)	0.788342
	Cer(d18:1/24:1)		HMDB04953	12	-.007(-.034,.0201)	0.610649	.0018(-.036,.0404)	0.924363	-.025(-.096,.0454)	0.479068
Lysophosphatidylcholines
	LPC14:0		HMDB10379	12	.0159(-.045,.0770)	0.607608	-.001(-.078,.0751)	0.961759	.1120(-.023,.2479)	0.106076
	LPC16:0		HMDB10382	7	-.002(-.018,.0133)	0.75549	-.009(-.035,.0162)	0.464704	.0172(-.016,.0512)	0.319053
	LPC16:1		HMDB10383	11	-.000(-.035,.0334)	0.959002	-.006(-.056,.0436)	0.79943	.0250(-.049,.0997)	0.511132
	LPC18:0	pcholste_hs	HMDB10384	7	-.006(-.026,.0146)	0.565853	-.009(-.040,.0209)	0.537825	.0012(-.050,.0528)	0.962879
	LPC18:1	pcholole_hs |pcholmyr_hs	no identifier assigned	5	-.013(-.049,.0220)	0.449113	-.020(-.064,.0236)	0.365421	-.038(-.099,.0220)	0.212948
	LPC18:2		no identifier assigned	9	-.011(-.055,.0334)	0.622105	-.044(-.095,.0072)	0.0920038	-.003(-.092,.0861)	0.945682
	LPC18:3		no identifier assigned	15	.0084(-.046,.0630)	0.761164	-.019(-.090,.0506)	0.582268	.0341(-.060,.1286)	0.479448
	LPC20:3		no identifier assigned	9	.0030(-.028,.0341)	0.849689	.0014(-.043,.0459)	0.950837	-.003(-.048,.0420)	0.885288
	LPC20:4	pcholn204_hs	HMDB10396	10	-.025(-.054,.0032)	0.0814432	-.044(-.086,-.001)	0.0431333	-.018(-.066,.0303)	0.462654
	LPC20:5		HMDB10397	13	-.010(-.055,.0336)	0.634952	-.045(-.110,.0199)	0.173204	.0118(-.106,.1303)	0.84452
	LPC22:6		HMDB10404	11	-.014(-.053,.0248)	0.472311	-.041(-.093,.0106)	0.119604	.0280(-.031,.0871)	0.352775
	LPCO16:1		no identifier assigned	4	-.024(-.043,-.005)	0.0103844	-.032(-.060,-.004)	0.0228024	-.016(-.074,.0406)	0.568088
Lysophosphatidylethanolamines
	LPE22:6		LMGP02050013	12	-.023(-.054,.0069)	0.128392	-.046(-.085,-.008)	0.0179383	.0387(-.038,.1164)	0.327597
	LPE18:0		no identifier assigned	19	-.014(-.065,.0365)	0.573951	-.043(-.127,.0396)	0.302736	.0847(-.059,.2293)	0.250437
Diacyl-phosphatidylcholines
	PC32:0		no identifier assigned	8	-.004(-.030,.0217)	0.743477	.0025(-.027,.0329)	0.870377	-.006(-.069,.0562)	0.83883
	PC32:1		no identifier assigned	10	-.018(-.059,.0225)	0.377624	.0072(-.057,.0719)	0.825997	-.025(-.133,.0827)	0.64624
	PC32:2		no identifier assigned	14	.0169(-.037,.0716)	0.542372	.0275(-.043,.0988)	0.449686	.0520(-.095,.1995)	0.488998
	PC34:1		no identifier assigned	7	.0012(-.022,.0252)	0.915707	.0124(-.015,.0398)	0.375756	-.012(-.067,.0415)	0.643577
	PC34:2		no identifier assigned	8	.0016(-.015,.0193)	0.850387	.0109(-.010,.0321)	0.311925	-.025(-.065,.0134)	0.197116
	PC34:3		no identifier assigned	12	.0079(-.023,.0395)	0.623348	.0175(-.022,.0579)	0.395296	-.001(-.099,.0975)	0.982334
	PC34:4		no identifier assigned	14	.0024(-.053,.0583)	0.932929	.0119(-.068,.0927)	0.772734	.0509(-.092,.1942)	0.485484
	PC36:1		no identifier assigned	4	.0172(-.024,.0588)	0.418373	.0257(-.022,.0745)	0.300109	.0154(-.094,.1255)	0.783031
	PC36:2		no identifier assigned	6	.0067(-.015,.0291)	0.552943	.0097(-.017,.0366)	0.475505	-.002(-.059,.0547)	0.93081
	PC36:3		no identifier assigned	8	.0035(-.015,.0227)	0.714509	.0181(-.011,.0475)	0.223936	-.012(-.062,.0377)	0.625508
	PC36:4		no identifier assigned	10	-.004(-.017,.0076)	0.445242	.0051(-.017,.0275)	0.64932	-.018(-.060,.0241)	0.401323
	PC36:5		no identifier assigned	13	.0000(-.028,.0283)	0.99568	-.019(-.066,.0275)	0.416718	.0291(-.088,.1468)	0.628177
	PC38:2		no identifier assigned	5	.0071(-.018,.0331)	0.588087	.0105(-.021,.0429)	0.522407	.0223(-.040,.0850)	0.48434
	PC38:3		no identifier assigned	5	.0232(-.004,.0511)	0.101924	.0526(.0129,.0923)	0.00927034	-.005(-.065,.0546)	0.863002
	PC38:4		no identifier assigned	7	-.001(-.015,.0124)	0.81081	.0108(-.012,.0338)	0.353895	-.013(-.052,.0258)	0.509341
	PC38:5		no identifier assigned	9	-.011(-.022,-.000)	0.0446342	-.012(-.031,.0053)	0.167126	-.006(-.045,.0314)	0.727425
	PC38:6		no identifier assigned	12	-.000(-.031,.0302)	0.972526	-.006(-.047,.0350)	0.767354	.0322(-.028,.0934)	0.302302
	PC40:4		no identifier assigned	4	-.000(-.039,.0383)	0.979186	.0153(-.039,.0701)	0.584099	.0136(-.070,.0979)	0.751564
	PC40:5		no identifier assigned	8	.0069(-.015,.0297)	0.551955	.0139(-.017,.0454)	0.38535	.0083(-.061,.0784)	0.815825
	PC40:6		no identifier assigned	8	-.005(-.032,.0219)	0.713021	-.003(-.038,.0309)	0.84074	.0233(-.036,.0827)	0.442066
	PC40:7		no identifier assigned	10	-.014(-.029,.0000)	0.0507051	-.008(-.031,.0143)	0.463723	-.020(-.052,.0115)	0.209013
	PC40:8		no identifier assigned	13	-.011(-.035,.0131)	0.363724	-.009(-.044,.0268)	0.621385	-.008(-.089,.0726)	0.837799
	PC36:6		no identifier assigned	19	.0079(-.034,.0498)	0.711283	-.012(-.069,.0458)	0.683586	.1106(-.014,.2354)	0.0822723
	PC(O-34:1)		no identifier assigned	8	-.010(-.025,.0034)	0.137391	-.007(-.026,.0104)	0.398235	-.045(-.068,-.022)	0.000101686
	PC(O-34:2)		no identifier assigned	7	.0082(-.017,.0344)	0.536653	.0034(-.026,.0332)	0.821568	-.010(-.064,.0437)	0.707562
	PC(O-34:3)		no identifier assigned	8	-.012(-.039,.0139)	0.345491	-.003(-.040,.0341)	0.870727	-.046(-.096,.0027)	0.0641053
	PC(O-36:3)		no identifier assigned	5	-.004(-.031,.0218)	0.716463	.0015(-.034,.0378)	0.934412	-.052(-.105,.0011)	0.0552024
	PC(O-36:4)		no identifier assigned	9	.0005(-.021,.0226)	0.959645	.0018(-.020,.0240)	0.869158	-.018(-.073,.0356)	0.499427
	PC(O-36:5)		no identifier assigned	9	-.015(-.035,.0045)	0.128627	-.006(-.039,.0271)	0.711723	-.034(-.082,.0129)	0.154123
	PC(O-38:4)		no identifier assigned	4	.0035(-.012,.0193)	0.660183	.0105(-.012,.0333)	0.365322	-.018(-.053,.0171)	0.313833
	PC(O-38:5)		no identifier assigned	9	-.010(-.029,.0095)	0.311274	-.009(-.027,.0077)	0.275953	-.033(-.070,.0036)	0.0772541
	PC(O-38:6)		no identifier assigned	8	-.007(-.021,.0059)	0.264141	-.011(-.032,.0098)	0.291862	-.005(-.040,.0298)	0.760162
	PC(O-38:7)		no identifier assigned	10	-.008(-.025,.0087)	0.33541	-.012(-.038,.0126)	0.323396	.0067(-.037,.0510)	0.765007
	PC(O-40:6)		no identifier assigned	7	-.009(-.017,-.000)	0.0285065	-.005(-.017,.0067)	0.378523	-.023(-.046,.0003)	0.0533304
	PC(O-44:5)		no identifier assigned	10	-.021(-.041,-.000)	0.0407132	-.021(-.048,.0055)	0.119914	-.039(-.083,.0044)	0.0779478
Diacyl-phosphatidylethanolamines
	PE34:2		no identifier assigned	10	.0002(-.041,.0418)	0.989768	.0119(-.033,.0576)	0.608043	-.034(-.139,.0706)	0.519371
	PE36:3		no identifier assigned	6	-.004(-.009,.0011)	0.123455	-.005(-.013,.0015)	0.120299	.0009(-.012,.0140)	0.889571
	PE36:4		no identifier assigned	10	.0094(-.043,.0621)	0.725089	.0323(-.028,.0934)	0.299355	-.035(-.150,.0792)	0.544634
	PE38:2		no identifier assigned	10	-.017(-.047,.0116)	0.23432	-.005(-.041,.0304)	0.758586	-.060(-.120,-.000)	0.0494293
	PE38:6		no identifier assigned	12	-.025(-.061,.0105)	0.166602	-.021(-.061,.0184)	0.29292	-.004(-.103,.0946)	0.931404
	PE(O-36:5)		no identifier assigned	9	-.010(-.048,.0277)	0.597207	-.021(-.074,.0321)	0.434849	.0166(-.067,.1011)	0.698838
	PE(O-38:5)		no identifier assigned	6	.0060(-.029,.0417)	0.739201	.0033(-.047,.0537)	0.897718	.0105(-.044,.0653)	0.705275
	PE38:4		no identifier assigned	15	-.014(-.051,.0229)	0.451086	.0113(-.048,.0710)	0.709753	-.027(-.129,.0755)	0.605273
Sphingomyelins
	SM(d18:1/14:0)	sphmyln18114_hs	LMSP03010028	10	.0083(-.009,.0256)	0.348088	.0013(-.028,.0309)	0.929818	.0383(-.027,.1043)	0.255296
	SM(d18:1/15:0)	sphmyln18115_hs	LMSP03010038	8	-.002(-.011,.0059)	0.524401	.0022(-.011,.0159)	0.745672	-.020(-.049,.0076)	0.151238
	SM(d18:1/16:0)	sphmyln18116_hs	LMSP03010003	6	-.003(-.014,.0072)	0.522105	-.003(-.017,.0111)	0.646682	-.013(-.046,.0204)	0.44141
	SM(d18:1/16:1)	sphmyln181161_hs	LMSP03010041	10	.0021(-.015,.0195)	0.812692	.0062(-.017,.0298)	0.606198	-.002(-.075,.0703)	0.945916
	SM(d18:1/18:0)	sphmyln18118_hs	LMSP03010001	4	.0078(-.004,.0204)	0.221512	.0157(-.003,.0351)	0.111026	-.010(-.039,.0195)	0.50263
	SM(d18:1/18:1)	sphmyln181181_hs	LMSP03010029	5	.0069(-.005,.0196)	0.278751	.0191(-.001,.0398)	0.0690461	-.018(-.043,.0054)	0.12831
	SM(d18:1/18:2)		no identifier assigned	4	-.022(-.037,-.007)	0.00372352	-.023(-.043,-.003)	0.0225269	-.016(-.045,.0117)	0.249074
	SM(d18:1/20:0)	sphmyln18120_hs	LMSP03010005	7	.0105(-.003,.0245)	0.140304	.0014(-.022,.0249)	0.903968	.0217(-.007,.0513)	0.150619
	SM(d18:1/20:1)	sphmyln181201_hs	LMSP03010059	4	.0019(-.015,.0190)	0.825225	.0098(-.014,.0342)	0.424812	-.032(-.060,-.003)	0.02863
	SM(d18:1/21:0)	sphmyln18121_hs	LMSP03010067	9	.0119(-.005,.0294)	0.18145	.0003(-.027,.0285)	0.979806	.0380(-.004,.0805)	0.0802883
	SM(d18:1/22:0)	sphmyln18122_hs	LMSP03010006	10	.0139(-.004,.0327)	0.146439	.0008(-.032,.0342)	0.959022	.0454(.0006,.0902)	0.0468516
	SM(d18:1/22:1)	sphmyln181221_hs	LMSP03010072	8	.0060(-.005,.0178)	0.31081	.0012(-.016,.0193)	0.892888	.0099(-.016,.0363)	0.459406
	SM(d18:1/23:0)	sphmyln18123_hs	LMSP03010078	11	.0087(-.009,.0265)	0.33343	.0011(-.028,.0310)	0.937176	.0368(-.005,.0794)	0.0900719
	SM(d18:1/23:1)	sphmyln181231_hs	no identifier assigned	9	.0019(-.011,.0158)	0.777599	-.001(-.021,.0186)	0.902255	.0004(-.033,.0343)	0.97925
	SM(d18:1/24:0)	sphmyln18124_hs	HMDB12094	12	.0064(-.012,.0258)	0.512056	-.001(-.032,.0285)	0.899363	.0388(-.013,.0908)	0.1422
	SM(d18:1/24:1)		HMDB12095	10	-.007(-.020,.0066)	0.311173	-.011(-.031,.0079)	0.240848	.0031(-.018,.0243)	0.775067
	SM(d18:1/24:2)		no identifier assigned	7	-.011(-.023,.0015)	0.0859006	-.006(-.028,.0159)	0.584767	-.035(-.060,-.009)	0.00672338
	SM(d18:1/25:1)		no identifier assigned	10	-.011(-.034,.0108)	0.311631	-.016(-.050,.0185)	0.361517	-.002(-.039,.0340)	0.885092
	SM(d18:1/25:0)	sphmyln18125_hs	no identifier assigned	19	.0018(-.018,.0223)	0.863442	-.006(-.038,.0259)	0.709165	.0232(-.036,.0832)	0.446572
Cholesteryl-esters
	CE18:1		no identifier assigned	11	-.013(-.030,.0040)	0.131768	-.016(-.035,.0033)	0.104349	-.020(-.048,.0071)	0.145481
	CE18:2		no identifier assigned	12	-.015(-.039,.0083)	0.202097	-.023(-.047,.0013)	0.0644648	-.013(-.048,.0207)	0.434537
	CE20:4	xolest204_hs	no identifier assigned	11	-.021(-.053,.0093)	0.170699	-.020(-.056,.0154)	0.26108	-.028(-.081,.0247)	0.29542
Triglycerides
	TG46:1		no identifier assigned	13	.1259(.0133,.2385)	0.0282916	.1322(-.028,.2931)	0.107213	.2806(.0026,.5586)	0.0478742
	TG46:2		no identifier assigned	12	.0959(.0069,.1849)	0.0345542	.0982(-.031,.2276)	0.136275	.2373(.0246,.4500)	0.0287124
	TG48:0		no identifier assigned	15	.0322(-.035,.1001)	0.352679	.0128(-.076,.1022)	0.778727	.1180(.0026,.2335)	0.045025
	TG48:1		no identifier assigned	7	.0213(-.041,.0837)	0.502201	.0033(-.109,.1161)	0.952937	.1427(-.026,.3124)	0.0991167
	TG48:2		no identifier assigned	7	.0551(-.026,.1369)	0.186516	.0502(-.074,.1754)	0.431312	.2043(-.015,.4243)	0.0686538
	TG48:3		no identifier assigned	7	.0484(-.030,.1275)	0.229711	.0475(-.061,.1568)	0.394465	.1573(-.023,.3384)	0.0887753
	TG50:1		no identifier assigned	4	.0126(-.024,.0503)	0.509433	.0044(-.066,.0756)	0.903016	.0893(-.010,.1894)	0.0806129
	TG50:2		no identifier assigned	5	.0257(-.023,.0749)	0.304461	.0400(-.039,.1194)	0.323399	.0736(-.069,.2169)	0.313849
	TG50:3		no identifier assigned	6	.0296(-.038,.0976)	0.39233	.0400(-.057,.1372)	0.420019	.1006(-.057,.2592)	0.213264
	TG50:4		no identifier assigned	6	.0235(-.036,.0841)	0.445313	.0221(-.060,.1052)	0.601951	.0880(-.040,.2165)	0.178869
	TG51:1		no identifier assigned	9	.0544(-.007,.1158)	0.0824708	.0602(-.040,.1611)	0.24141	.1206(-.047,.2889)	0.15979
	TG51:2		no identifier assigned	6	.0428(-.016,.1018)	0.155031	.0608(-.033,.1550)	0.205709	.0743(-.070,.2187)	0.313281
	TG51:3		no identifier assigned	5	.0212(-.032,.0746)	0.436066	.0375(-.044,.1193)	0.367869	.0512(-.061,.1638)	0.372169
	TG52:1		no identifier assigned	5	.0690(.0174,.1205)	0.00871158	.0664(-.022,.1558)	0.144606	.1229(-.038,.2848)	0.13674
	TG52:2		no identifier assigned	4	.0151(-.010,.0409)	0.248121	.0334(-.008,.0758)	0.121237	.0106(-.054,.0754)	0.747086
	TG52:3		no identifier assigned	5	.0059(-.028,.0399)	0.731469	.0222(-.026,.0711)	0.371196	.0065(-.061,.0749)	0.850822
	TG52:4		no identifier assigned	6	.0144(-.046,.0752)	0.642159	.0255(-.054,.1057)	0.532145	.0394(-.063,.1419)	0.451337
	TG52:5		no identifier assigned	7	.0299(-.026,.0865)	0.298415	.0308(-.039,.1013)	0.391208	.0657(-.036,.1681)	0.207936
	TG54:2		no identifier assigned	4	.0414(.0097,.0731)	0.010442	.0557(.0010,.1103)	0.0457047	.0236(-.070,.1180)	0.623787
	TG54:3		no identifier assigned	4	.0041(-.026,.0346)	0.791522	.0287(-.016,.0742)	0.21548	-.051(-.103,.0007)	0.0532978
	TG54:4		no identifier assigned	5	-.004(-.045,.0355)	0.810212	.0164(-.036,.0694)	0.54182	-.036(-.080,.0069)	0.099347
	TG55:2		no identifier assigned	7	.0046(-.010,.0199)	0.547566	.0089(-.019,.0372)	0.534733	.0136(-.023,.0513)	0.476797
	TG55:3		no identifier assigned	8	-.008(-.030,.0142)	0.472603	-.003(-.036,.0299)	0.8509	.0093(-.035,.0539)	0.682659
	TG56:3		no identifier assigned	5	.0145(-.017,.0470)	0.37846	.0295(-.018,.0778)	0.23113	.0106(-.063,.0850)	0.778796
	TG56:5		no identifier assigned	4	.0078(-.033,.0495)	0.712275	.0322(-.022,.0867)	0.245198	-.024(-.085,.0358)	0.421889
	TG56:6		no identifier assigned	5	.0052(-.035,.0459)	0.80223	.0218(-.032,.0765)	0.432768	.0020(-.061,.0651)	0.949177
	TG56:7		no identifier assigned	6	.0122(-.045,.0703)	0.678301	.0103(-.057,.0781)	0.764616	.0699(-.052,.1922)	0.262366
	TG56:8		no identifier assigned	8	-.009(-.064,.0462)	0.748494	-.020(-.082,.0421)	0.522461	.0656(-.053,.1851)	0.281973
	TG58:6		no identifier assigned	6	.0086(-.031,.0492)	0.676557	.0156(-.040,.0719)	0.58528	.0210(-.057,.0997)	0.60027
	TG58:9		no identifier assigned	8	-.066(-.096,-.037)	9.89605e-06	-.066(-.126,-.007)	0.0270653	-.103(-.199,-.006)	0.0360311
	TG44:1		no identifier assigned	22	.1331(.0305,.2357)	0.0109791	.1387(-.010,.2874)	0.0676181	.2506(.0003,.5010)	0.0496754
	TG46:0		no identifier assigned	21	.0558(-.022,.1345)	0.164356	.0338(-.075,.1427)	0.542933	.1409(-.006,.2887)	0.0617397
	TG50:0		no identifier assigned	16	.0564(-.009,.1225)	0.0938941	.0425(-.060,.1460)	0.41974	.0955(-.040,.2312)	0.167749
	TG53:1		no identifier assigned	17	.0663(.0114,.1213)	0.0178837	.0771(-.015,.1695)	0.102148	.0820(-.066,.2304)	0.278904
	TG54:1		no identifier assigned	15	.0853(.0210,.1496)	0.0092277	.0935(.0009,.1862)	0.0476016	.0989(-.047,.2457)	0.186556
	TG56:2		no identifier assigned	16	.0437(-.008,.0955)	0.0982313	.0393(-.034,.1136)	0.298717	.0738(-.074,.2222)	0.329212
	TG58:10		no identifier assigned	20	-.012(-.087,.0624)	0.743083	-.020(-.109,.0693)	0.657063	.0719(-.068,.2124)	0.315149
Free fatty acids
	FA C18:0	ocdca	LMFA01010018	12	.0277(-.000,.0563)	0.0570783	.0589(.0267,.0910)	0.000324029	-.040(-.124,.0432)	0.341486
	FA C18:2	lnlc	no identifier assigned	18	-.005(-.064,.0533)	0.858096	.0431(-.023,.1096)	0.20434	-.103(-.247,.0406)	0.159588
	FA C18:3(w3w6)	lnlnca,lnlncg	no identifier assigned	18	-.019(-.071,.0329)	0.468164	.0233(-.038,.0855)	0.462334	-.170(-.292,-.049)	0.00581
	FA C20:3(w3w6)	M00010;eic21114tr;dlnlcg	LMFA01030159	11	.0057(-.047,.0588)	0.831295	.0434(-.015,.1026)	0.149955	-.022(-.175,.1293)	0.768452
	FA C20:4(w6)	arachd	no identifier assigned	18	.0020(-.049,.0539)	0.938469	.0505(-.016,.1171)	0.137051	-.048(-.193,.0968)	0.513984
	FA C20:5(w3)	tmndnc	no identifier assigned	22	-.015(-.067,.0355)	0.544496	.0008(-.070,.0723)	0.980732	-.052(-.212,.1080)	0.522354
	FA C22:5(w3)	clpnd	LMFA04000044	17	-.013(-.071,.0455)	0.660209	.0320(-.031,.0960)	0.326516	-.050(-.220,.1193)	0.558699
	FA C16:0	hdca	LMFA01010001	15	.0222(-.018,.0634)	0.289662	.0637(.0164,.1109)	0.00821307	-.068(-.205,.0680)	0.324954
	FA C16:1	hdcea	no identifier assigned	17	-.014(-.084,.0563)	0.691926	.0530(-.036,.1423)	0.244182	-.167(-.342,.0084)	0.0620659
	FA C18:1	ocdcea	LMFA01030002	10	-.008(-.060,.0424)	0.736117	.0381(-.021,.0973)	0.20616	-.107(-.250,.0355)	0.14105
	FA C20:1	CE2510;M00017;M01235	no identifier assigned	12	-.003(-.051,.0445)	0.888406	.0334(-.028,.0954)	0.289701	-.062(-.207,.0830)	0.400315
	FA C20:2	eidi1114ac	no identifier assigned	13	.0109(-.038,.0604)	0.665556	.0561(-.001,.1141)	0.0581923	-.089(-.261,.0816)	0.304638
	FA C22:4	adrn	LMFA01030178	12	-.001(-.058,.0560)	0.960208	.0524(-.016,.1211)	0.134893	-.092(-.260,.0748)	0.278192
	FA C22:5(w6)	dcsptn1	LMFA01030182	12	.0211(-.025,.0678)	0.374651	.0660(.0147,.1174)	0.0116241	-.050(-.210,.1093)	0.533801
	FA C22:6	crvnc	no identifier assigned	17	.0257(-.035,.0873)	0.412611	.0580(-.014,.1304)	0.116453	.0059(-.195,.2069)	0.954093
	FA C24:1	nrvnc	LMFA01030092	21	.0021(-.023,.0273)	0.864813	.0065(-.031,.0450)	0.737464	.0296(-.030,.0899)	0.335263
	FA C20:3(w9)	M02457	no identifier assigned	45	.0029(-.077,.0835)	0.943739	.0261(-.091,.1435)	0.662977	-.035(-.216,.1457)	0.70234
	FA C14:0	ttdca	LMFA01010014	17	.0173(-.037,.0721)	0.534638	.0398(-.027,.1074)	0.247742	-.023(-.173,.1261)	0.756162
	FA C17:0	hpdca	LMFA01010017	20	.0363(-.004,.0772)	0.0812622	.0581(.0104,.1057)	0.0167699	.0066(-.131,.1453)	0.924591
	FA C17:1	M00003;M01238	no identifier assigned	21	.0502(-.018,.1190)	0.152631	.0920(.0221,.1619)	0.00987319	-.107(-.315,.1010)	0.313025
	FA C22:1	doco13ac	no identifier assigned	24	.0052(-.026,.0366)	0.742327	.0041(-.039,.0478)	0.852246	-.030(-.141,.0806)	0.592826
	FA C24:0	lgnc	LMFA01010024	30	.0429(-.036,.1220)	0.286425	.0598(-.022,.1422)	0.155305	-.093(-.225,.0390)	0.167188

## Sheet: Summary S4
Summary Statistics S4: Summary statistics for the longitudinal association analyses in Parkinson's disease cases on log metabolite concetrations with medication variables (intake/dosage) being the predictors of interest
				Levodopa intake (yes/no)		Rasagiline intake (yes/no)		Pramipexole intake (yes/no)		Global test intake	Levodopa dosage per 100mg		Levodopa equivalent dosage per 100mg		Dopamine agonist dosage per 100mg		Global test dosage
Class	Metabolite	VMH abbreviation	HMDB/Lipidmaps/PubchemID	QC RSD %	b(95%-CI)	p-val	b(95%-CI)	p-val	b(95%-CI)	p-val	p-val	b(95%-CI)	p-val	b(95%-CI)	p-val	b(95%-CI)	p-val	p-val
Bile Acids
	Cholate	cholate	HMDB00619	4	.3324(-.594,1.259)	0.482136	.4672(-.662,1.597)	0.417765	-.401(-1.09,.2923)	0.256966	0.562076	-.101(-.307,.1037)	0.331683	-.027(-.230,.1762)	0.792975	-.524(-1.25,.2103)	0.161798	0.409264
	Chenodeoxycholate	C02528	LMP000440	8	.1829(-.260,.6265)	0.418937	-.107(-.673,.4580)	0.708963	.0280(-.397,.4539)	0.89724	0.907023	.0119(-.069,.0935)	0.77449	-.011(-.116,.0921)	0.822213	-.023(-.598,.5519)	0.937085	0.40534
	Deoxycholate	dchac	HMDB00626	5	.2695(-.139,.6786)	0.196623	-.217(-.726,.2924)	0.403427	.1350(-.279,.5493)	0.522982	0.493703	.0295(-.063,.1228)	0.534327	.0372(-.009,.0843)	0.120132	.0386(-.489,.5669)	0.885853	0.240612
	Glycocholate	gchola	HMDB00138	11	.0912(-.438,.6213)	0.735825	.5643(-.222,1.350)	0.159561	.1463(-.308,.6009)	0.528092	0.462419	.0133(-.150,.1769)	0.872951	.0488(-.046,.1437)	0.312856	.5639(-.058,1.186)	0.0756838	0.210597
	Glycochenodeoxycholate	dgchol	HMDB0000637	6	.0632(-.478,.6054)	0.819029	.1175(-.445,.6806)	0.682441	.1975(-.247,.6428)	0.384419	0.548479	.0953(.0025,.1882)	0.0440256	.0941(.0226,.1657)	0.00986018	.3402(-.335,1.016)	0.323923	0.0496506
	Glycodeocycholate	M01989	HMDB00631	4	.3424(-.188,.8731)	0.205982	.0567(-.687,.8009)	0.881136	.4699(-.047,.9876)	0.0751443	0.269233	.0674(-.049,.1843)	0.258666	.1206(.0426,.1986)	0.00244522	.8562(.1145,1.597)	0.0236591	0.00124369
	Glycolithocholate	HC02193	HMDB0000698	8	-.254(-.740,.2317)	0.305148	.0954(-.529,.7200)	0.764663	.2055(-.290,.7014)	0.416727	0.872313	-.051(-.221,.1173)	0.547519	-.001(-.103,.1001)	0.970565	.2479(-.369,.8655)	0.431199	0.757716
	Taurocholate	tchola	HMDB00036	9	.2215(-.434,.8777)	0.508289	.7498(-.024,1.523)	0.0575619	.3137(-.252,.8797)	0.277184	0.141323	-.007(-.204,.1894)	0.941553	.0285(-.074,.1317)	0.587757	.3637(-.415,1.142)	0.359966	0.347295
	Taurodeoxycholate	tdechola	HMDB00896	11	.1899(-.457,.8371)	0.565165	.2839(-.400,.9685)	0.416247	.3844(-.052,.8209)	0.084272	0.181177	.0659(-.043,.1755)	0.237742	.0524(-.027,.1326)	0.200344	.2136(-.432,.8598)	0.517045	0.216082
	Taurolithocholate	HC02192	HMDB0000722	10	.0102(-.224,.2446)	0.932033	.0147(-.251,.2812)	0.913857	.1190(-.137,.3758)	0.36334	0.734605	-.022(-.079,.0354)	0.45122	.0285(-.011,.0688)	0.165523	.3506(.0312,.6701)	0.0314391	0.00409511
	Taurohyodeoxycholate		119046	17	.6121(.1080,1.116)	0.0173182	.1356(-.670,.9415)	0.74143	-.043(-.553,.4659)	0.865868	0.238909	.1192(-.008,.2469)	0.0670256	.1080(.0127,.2032)	0.0262336	-.480(-1.22,.2638)	0.205624	0.00191148
	Taurolithocholate 3-sulfate	HC02198	HMDB0002580	28	.0567(-.203,.3168)	0.669225	-.290(-1.00,.4269)	0.42716	.0547(-.403,.5124)	0.814792	0.897202	-.029(-.136,.0773)	0.587057	-.020(-.092,.0511)	0.572332	-.058(-.653,.5364)	0.847619	0.81319
	Ursodeoxycholate	HC02194	HMDB00946	16	-.044(-.650,.5603)	0.884482	-.604(-1.49,.2834)	0.182175	-.177(-.675,.3209)	0.485464	0.571432	.1696(-.016,.3555)	0.0737629	.0876(-.002,.1775)	0.0560884	-.173(-.851,.5054)	0.61699	0.229541
	Glycoursodeoxycholate	HC02196	HMDB00708	15	.1521(-.413,.7179)	0.598132	-.111(-1.11,.8919)	0.82752	-.022(-.525,.4797)	0.929277	0.743427	.1830(.0542,.3118)	0.00533558	.1518(.0529,.2508)	0.00262691	-.143(-1.03,.7489)	0.753206	0.0343618
	Taurochenodeoxycholate	tdchola	HMDB00951	16	.5117(-.139,1.162)	0.123284	.2241(-.851,1.299)	0.682877	.6838(.1365,1.231)	0.014321	0.0628678	.0337(-.107,.1753)	0.640019	.0854(.0039,.1668)	0.0399559	.7794(.0085,1.550)	0.0475264	0.00450065
Lysophosphatic acids
	LPAC14:0		LMGP10050007	13	.0365(-.153,.2269)	0.707024	-.373(-.736,-.011)	0.0433297	-.014(-.212,.1841)	0.88881	0.117585	.0157(-.032,.0636)	0.519375	.0321(.0053,.0589)	0.0185216	.0392(-.332,.4109)	0.836106	0.629604
	LPAC16:0		LMGP10050006	11	-.046(-.158,.0656)	0.417293	-.071(-.275,.1329)	0.493476	-.123(-.237,-.009)	0.0343865	0.224641	.0149(-.013,.0433)	0.30058	.0096(-.004,.0241)	0.190707	-.043(-.239,.1530)	0.666446	0.49544
	LPAC16:1		LMGP10050016	13	.0505(-.098,.1997)	0.506167	-.117(-.483,.2486)	0.529054	-.019(-.174,.1355)	0.80424	0.136001	.0114(-.047,.0701)	0.702137	.0387(.0088,.0686)	0.0111559	.1607(-.172,.4938)	0.344001	0.191202
	LPAC18:0		LMGP10050005	12	.0653(-.096,.2274)	0.429178	-.001(-.229,.2271)	0.99067	-.114(-.312,.0832)	0.25595	0.501372	-.006(-.038,.0264)	0.708359	.0147(-.006,.0357)	0.169443	-.058(-.294,.1781)	0.62984	0.486482
	LPAC18:1		LMGP10050008	10	-.043(-.222,.1358)	0.635822	.0041(-.198,.2064)	0.968217	-.141(-.284,.0021)	0.0535754	0.222569	-.027(-.055,.0005)	0.0548046	-.001(-.031,.0294)	0.946328	-.067(-.192,.0570)	0.288002	0.0855903
	LPAC18:2	HC02033	LMGP10050017	12	-.127(-.345,.0904)	0.251777	.0681(-.161,.2980)	0.561384	-.176(-.351,-.000)	0.0489888	0.0203125	-.032(-.068,.0026)	0.0698816	-.016(-.048,.0164)	0.331586	-.003(-.167,.1614)	0.969114	0.00151404
	LPAC18:3(w3w6)		LMGP10050023	13	.0244(-.141,.1902)	0.772478	-.012(-.332,.3067)	0.93688	-.255(-.474,-.036)	0.0222152	0.125197	-.014(-.070,.0420)	0.620876	.0219(-.005,.0492)	0.115553	-.158(-.392,.0757)	0.184744	0.384812
	LPAC20:3		LMGP10050028	8	.0552(-.119,.2302)	0.53559	.1259(-.103,.3551)	0.281315	-.095(-.227,.0369)	0.15798	0.0873632	-.056(-.095,-.017)	0.00425144	-.006(-.032,.0193)	0.61234	-.014(-.211,.1820)	0.883965	0.00633694
	LPAC20:4		LMGP10050013	12	-.048(-.219,.1221)	0.577633	.0836(-.105,.2726)	0.385865	-.058(-.215,.0979)	0.461742	0.515761	-.039(-.074,-.003)	0.0313922	-.009(-.048,.0287)	0.614748	.0051(-.120,.1304)	0.93563	0.000638849
	LPAC20:5	M00452	LMGP10050033	13	-.089(-.309,.1310)	0.427763	-.127(-.412,.1582)	0.382177	-.124(-.397,.1482)	0.370859	0.627957	-.042(-.093,.0096)	0.110461	-.003(-.036,.0302)	0.847009	-.024(-.279,.2313)	0.853408	0.391423
	LPAC22:5		no identifier assigned	13	-.077(-.227,.0727)	0.312881	.1106(-.081,.3027)	0.258696	-.149(-.324,.0240)	0.0911349	0.117363	-.066(-.102,-.029)	0.000349909	-.017(-.053,.0180)	0.334234	-.072(-.219,.0735)	0.329604	0.000702955
	LPAC22:6	M00450	LMGP10050019	13	-.154(-.380,.0711)	0.179523	.0430(-.142,.2280)	0.648724	-.135(-.335,.0644)	0.184228	0.00583815	-.034(-.066,-.001)	0.038576	-.026(-.058,.0060)	0.110552	.0822(-.112,.2771)	0.407793	0.000714089
	LPAC20:1		LMGP10050026	24	.0219(-.205,.2492)	0.849691	-.077(-.326,.1725)	0.544952	-.024(-.238,.1908)	0.826409	0.920013	-.013(-.040,.0139)	0.33714	.0196(-.009,.0487)	0.183503	.0203(-.267,.3080)	0.88977	0.232902
	LPAC22:4		LMGP10050020	15	-.130(-.312,.0519)	0.161142	.1308(-.014,.2759)	0.0773019	.0924(-.149,.3340)	0.453511	0.285937	-.096(-.151,-.041)	0.000606494	-.037(-.106,.0316)	0.288052	-.022(-.316,.2712)	0.881174	0.000208318
Other Lipids (oxidative stress platform)
	Platelet activating factor C16:0		no identifier assigned	13	-.119(-.311,.0730)	0.224352	.2311(-.037,.5001)	0.0921833	-.104(-.239,.0299)	0.127746	0.00446789	-.030(-.074,.0130)	0.168157	-.018(-.041,.0050)	0.125768	.0123(-.195,.2198)	0.906754	0.111543
	Sphingosine-1-phosphate	sphs1p	LMSP01050001	6	.0177(-.065,.1006)	0.674479	.0462(-.049,.1415)	0.341666	.0452(-.045,.1356)	0.326413	0.336447	.0324(.0138,.0510)	0.000637363	.0150(-.005,.0351)	0.14302	-.034(-.133,.0640)	0.491162	0.000607788
	cyclic LPAC16:0		no identifier assigned	13	.0133(-.123,.1497)	0.847845	-.027(-.287,.2315)	0.832716	-.152(-.296,-.009)	0.0371699	0.171061	-.001(-.031,.0295)	0.943077	.0086(-.013,.0311)	0.451061	.0123(-.204,.2290)	0.911094	0.939637
	cyclic LPAC18:1		LMGP00000056	14	-.022(-.160,.1160)	0.753782	.0618(-.129,.2533)	0.526448	-.126(-.250,-.003)	0.0446207	0.140071	-.014(-.044,.0151)	0.330928	-.010(-.032,.0119)	0.370041	-.145(-.310,.0199)	0.0847493	0.419536
	cyclic LPAC18:2		no identifier assigned	15	-.029(-.239,.1805)	0.784523	.0471(-.190,.2848)	0.697307	-.147(-.335,.0398)	0.122807	0.0804185	-.070(-.130,-.010)	0.0203927	-.024(-.068,.0198)	0.281892	-.038(-.306,.2298)	0.780255	0.211667
	Sphinganine-1-phosphate	sph1p	LMSP01050002	17	.0566(-.125,.2393)	0.542841	.0833(-.132,.2990)	0.448816	.0422(-.126,.2110)	0.623426	0.4049	.0397(.0029,.0765)	0.0344217	.0198(-.011,.0511)	0.215428	-.058(-.252,.1355)	0.554798	0.0219674
	cyclic LPAC18:0		LMGP00000055	19	.1286(-.053,.3109)	0.166749	-.049(-.308,.2089)	0.70523	-.052(-.249,.1449)	0.60456	0.713955	.0070(-.032,.0462)	0.724812	.0095(-.027,.0466)	0.611723	.1036(-.184,.3916)	0.480749	0.484029
	cyclic LPAC20:4		no identifier assigned	18	-.081(-.429,.2676)	0.648472	.0050(-.325,.3357)	0.976286	-.189(-.563,.1834)	0.318832	0.662892	-.052(-.147,.0419)	0.274125	-.031(-.115,.0530)	0.466327	-.079(-.487,.3282)	0.702132	0.270442
	8-iso-PGF2a		LMFA03110001	14	-.131(-.392,.1291)	0.322124	.1997(-.249,.6495)	0.383965	-.083(-.482,.3159)	0.682453	0.751956	.0000(-.129,.1296)	0.999387	-.004(-.114,.1050)	0.935746	.2251(-.426,.8767)	0.498179	0.98871
	8,12-iPF2a VI		no identifier assigned	7	.1594(.0590,.2599)	0.00186323	-.047(-.294,.1996)	0.707645	.0321(-.096,.1605)	0.623245	0.00880003	-.004(-.035,.0271)	0.785108	.0253(.0093,.0412)	0.00185297	.1213(-.023,.2666)	0.10138	0.0155953
	8-iso-PGA1		LMFA03110008	24	.0032(-.152,.1591)	0.966996	.0842(-.028,.1968)	0.142612	.0122(-.111,.1362)	0.846282	0.519161	-.007(-.037,.0219)	0.610473	.0067(-.014,.0282)	0.538631	.0659(-.037,.1698)	0.213544	0.116926
	10-nitro FA C18:2		LMFA01120001/2	20	.2150(-.149,.5791)	0.247007	-.055(-.515,.4052)	0.814312	.2091(-.254,.6731)	0.377073	0.794582	-.086(-.163,-.009)	0.0278278	-.033(-.092,.0263)	0.273456	-.171(-.608,.2662)	0.443338	0.214203
	nitro alpha linolenic acid		no identifier assigned	18	.0950(-.361,.5514)	0.68304	-.103(-.642,.4360)	0.707871	-.334(-.635,-.033)	0.0293743	0.0803297	.0345(-.047,.1164)	0.407844	.0236(-.048,.0956)	0.520018	-.067(-.663,.5273)	0.823152	0.863616
	Prostaglandin A2	HC02203	LMFA03010035	15	-.033(-.154,.0871)	0.586672	-.049(-.235,.1357)	0.59958	-.021(-.142,.1003)	0.734244	0.920115	-.013(-.050,.0229)	0.460919	-.004(-.028,.0202)	0.735388	.0499(-.080,.1807)	0.45396	0.890041
	Prostaglandin FA2	prostgf2	LMFA03010002	16	.1025(.0043,.2007)	0.0407726	-.020(-.198,.1568)	0.818113	-.042(-.166,.0817)	0.505245	0.731799	.0108(-.025,.0471)	0.558051	.0055(-.013,.0243)	0.566084	-.165(-.332,.0018)	0.052584	0.497813
	Sphingosine(1)#	sphings	LMSP01010001	19	.1050(-.083,.2932)	0.274027	-.149(-.407,.1077)	0.254393	.0920(-.142,.3263)	0.441288	0.240977	.0524(.0148,.0900)	0.00621943	.0347(-.004,.0740)	0.0824075	-.003(-.272,.2647)	0.978777	0.0417438
	Sphingosine(2)#	sphings	LMSP01010001	18	.0191(-.191,.2294)	0.8586	-.108(-.446,.2298)	0.529688	.1342(-.071,.3403)	0.201875	0.321035	.0205(-.019,.0601)	0.308979	.0094(-.027,.0465)	0.620029	.0937(-.185,.3731)	0.511045	0.761327
Acyl-Carnitines
	2-methylbutyroylcarnitine		HMDB41993	5	.0954(-.006,.1973)	0.066196	.0187(-.165,.2033)	0.842238	.1112(-.010,.2329)	0.0733227	0.00344295	-.023(-.071,.0238)	0.326223	.0045(-.023,.0321)	0.745225	.0873(-.109,.2838)	0.383924	0.484149
	Butyrylcarnitine	c4crn	HMDB02013	4	.0352(-.144,.2146)	0.699709	-.007(-.251,.2362)	0.950597	.0298(-.102,.1621)	0.658843	0.0176257	-.005(-.105,.0945)	0.913843	.0330(-.005,.0721)	0.0970728	.1202(-.209,.4504)	0.475518	0.148209
	Carnitine	crn	HMDB00062	6	-.006(-.074,.0628)	0.86356	-.002(-.145,.1405)	0.975234	.1248(.0598,.1899)	0.000169073	0.00204969	-.007(-.022,.0080)	0.348039	-.001(-.013,.0116)	0.877203	.0723(-.052,.1967)	0.254915	0.125083
	Decanoylcarnitine	c10crn	HMDB00651	6	-.158(-.460,.1436)	0.30387	.3443(.0441,.6446)	0.0245792	.1737(-.069,.4172)	0.161738	0.0890977	-.049(-.106,.0081)	0.0925261	-.032(-.087,.0225)	0.247335	.0098(-.368,.3884)	0.959332	0.648468
	Decenoylcarnitine	c101crn	HMDB13205	6	-.201(-.440,.0363)	0.0967507	.2631(.0102,.5160)	0.0413798	.0739(-.156,.3039)	0.52883	0.231179	-.018(-.069,.0330)	0.487479	-.030(-.082,.0203)	0.237254	.0269(-.284,.3382)	0.865088	0.384847
	Dodecenoylcarnitine	ddece1crn	HMDB13326	5	-.041(-.291,.2088)	0.746608	.0108(-.260,.2816)	0.937647	.1746(-.036,.3862)	0.10557	0.202316	-.030(-.066,.0059)	0.101374	-.013(-.055,.0283)	0.526021	.1041(-.177,.3863)	0.469195	0.935003
	Hexadecenoylcarnitine		HMDB13207	6	-.059(-.225,.1066)	0.482402	.0446(-.236,.3257)	0.755638	.1462(-.037,.3297)	0.118271	0.253026	-.018(-.053,.0156)	0.284791	-.010(-.047,.0270)	0.590333	.1133(-.119,.3462)	0.340152	0.944871
	Hexanoylcarnitine	c6crn	HMDB00756	6	-.163(-.392,.0663)	0.163453	.1796(.0024,.3568)	0.0469412	.1589(-.029,.3470)	0.0977552	0.1044	-.017(-.063,.0283)	0.457285	-.019(-.065,.0264)	0.407022	.0250(-.223,.2738)	0.843728	0.901598
	Isobutyrylcarnitine	c4crn	HMDB02013	5	.1171(-.035,.2700)	0.133447	.1163(-.134,.3672)	0.36356	-.054(-.226,.1177)	0.535034	0.680533	-.058(-.127,.0109)	0.0990676	-.005(-.029,.0196)	0.689323	-.002(-.199,.1938)	0.977298	0.299242
	Isovalerylcarnitine	ivcrn	HMDB00688	5	-.028(-.239,.1830)	0.794041	.2099(-.042,.4622)	0.102976	.1796(-.026,.3854)	0.0869906	0.157913	-.031(-.095,.0337)	0.34769	-.000(-.046,.0452)	0.974449	.2296(-.001,.4604)	0.0512064	0.0335625
	Lauroylcarnitine	ddeccrn	HMDB02250	6	.0135(-.220,.2481)	0.909752	.1276(-.120,.3760)	0.313718	.1336(-.090,.3579)	0.243026	0.207462	-.031(-.077,.0152)	0.187267	-.008(-.049,.0332)	0.70143	.0056(-.283,.2944)	0.969436	0.975755
	Linoleylcarnitine	lnlccrn	HMDB06469	6	-.147(-.275,-.020)	0.0232822	.2515(.0406,.4625)	0.0194301	-.002(-.177,.1720)	0.974882	0.0116974	.0084(-.029,.0459)	0.657792	-.014(-.044,.0143)	0.318874	.0165(-.187,.2204)	0.873277	0.775271
	Myristoilcarnitine	M02973	HMDB05066	6	.0325(-.101,.1663)	0.633576	-.011(-.177,.1538)	0.890898	.0614(-.094,.2177)	0.440368	0.159606	-.011(-.053,.0309)	0.59861	.0179(-.012,.0481)	0.245583	.0056(-.224,.2357)	0.961514	0.397699
	Nonaylcarnitine	pmtcrn	HMDB13288	7	.1517(-.176,.4797)	0.364641	-.428(-.951,.0941)	0.108033	-.195(-.655,.2647)	0.405001	0.283458	-.060(-.142,.0218)	0.14989	.0270(-.016,.0708)	0.224954	-.028(-.651,.5949)	0.928993	0.254806
	Octanoylcarnitine	c8crn	HMDB00791	8	-.173(-.459,.1113)	0.232095	.3106(.0239,.5974)	0.0337229	.1430(-.087,.3730)	0.223024	0.111718	-.045(-.104,.0133)	0.129976	-.026(-.078,.0252)	0.311694	.0415(-.285,.3688)	0.803639	0.628134
	Octenoylcarnitine	c81crn	HMDB13324	6	-.228(-.450,-.006)	0.0437076	.0898(-.215,.3954)	0.564188	-.006(-.193,.1794)	0.941716	0.118764	.0389(-.005,.0833)	0.0850403	-.026(-.059,.0061)	0.112134	-.023(-.211,.1655)	0.810571	0.516247
	Oleylcarnitine	odecrn	HMDB05065	8	-.043(-.168,.0804)	0.488652	.0683(-.211,.3481)	0.632275	.0652(-.084,.2146)	0.391705	0.792583	.0029(-.027,.0335)	0.849513	-.005(-.027,.0177)	0.664321	-.027(-.261,.2059)	0.814592	0.601561
	Tetradecadienylcarnitine		HMDB13331	5	-.151(-.378,.0752)	0.190526	.2374(.0057,.4691)	0.0446158	.0688(-.171,.3091)	0.57405	0.251769	-.010(-.061,.0398)	0.676612	-.026(-.077,.0249)	0.316685	.0097(-.251,.2712)	0.941705	0.794934
	Tetradecenoylcarnitine	ttdcrn	HMDB02014	6	-.030(-.273,.2117)	0.803573	.0935(-.147,.3348)	0.447524	.1245(-.115,.3642)	0.308313	0.411615	-.020(-.062,.0208)	0.329428	-.017(-.068,.0339)	0.506909	.0122(-.247,.2715)	0.925984	0.916409
	Tiglylcarnitine	c51crn	HMDB02366	7	.0895(-.054,.2332)	0.22193	.0345(-.255,.3244)	0.815446	.2556(.0900,.4211)	0.00247752	0.000293527	-.017(-.061,.0265)	0.433038	-.011(-.046,.0236)	0.523105	.0337(-.196,.2644)	0.774419	0.929822
	Acetylcarnitine	acrn	HMDB00201	26	-.082(-.241,.0762)	0.307398	.3176(.0797,.5555)	0.00886186	.0127(-.187,.2129)	0.900979	0.0181778	-.010(-.057,.0366)	0.666111	-.004(-.037,.0274)	0.763018	-.024(-.298,.2497)	0.862747	0.78486
	Valerylcarnitine	ivcrn	HMDB00688	20	-.068(-.319,.1827)	0.593667	-.056(-.282,.1704)	0.627105	.1205(-.007,.2488)	0.0656966	0.187391	.0047(-.067,.0769)	0.896354	.0077(-.030,.0461)	0.691844	.1385(-.041,.3183)	0.130877	0.549842
Amines
	Choline	chol	HMDB00097	5	-.017(-.116,.0803)	0.720446	.0983(-.009,.2066)	0.0751947	-.009(-.087,.0696)	0.821672	0.259918	-.003(-.029,.0226)	0.80854	.0060(-.012,.0241)	0.515803	-.000(-.110,.1087)	0.985991	0.207616
	Betaine	glyb	HMDB00043	6	-.017(-.118,.0842)	0.739838	.0547(-.086,.1958)	0.447311	.0292(-.089,.1477)	0.628142	0.227939	-.014(-.046,.0171)	0.368468	-.013(-.030,.0027)	0.102592	.0427(-.071,.1568)	0.461957	0.0981829
	Trimethylamine-N-oxide	tmao	HMDB00925	30	.1956(-.220,.6117)	0.356676	.1081(-.398,.6150)	0.675809	-.287(-.632,.0577)	0.102766	0.281233	-.114(-.199,-.030)	0.00744665	-.039(-.090,.0106)	0.121854	.0895(-.363,.5425)	0.698595	0.00675532
	Methoxytyrosine	CE2176	HMDB01434	9	4.288(3.760,4.816)	0	-1.62(-2.76,-.493)	0.00494184	-1.27(-2.43,-.119)	0.0305796	0	.2082(.0896,.3269)	0.000578408	.5228(.3455,.7002)	7.52102e-09	-.985(-2.06,.0898)	0.0724725	4.1545e-06
	Citrulline	citr_L	HMDB00904	8	-.039(-.120,.0414)	0.340221	.0802(-.036,.1965)	0.176368	-.061(-.179,.0568)	0.310131	0.0426045	-.013(-.031,.0052)	0.159084	-.009(-.025,.0060)	0.228616	-.042(-.221,.1362)	0.639429	0.144056
	Cystathionine	cyst_L	HMDB00099	9	.3592(.0862,.6322)	0.00990561	-.352(-.697,-.008)	0.0445065	-.089(-.303,.1250)	0.414561	0.0717592	.0171(-.056,.0910)	0.648822	.0416(-.004,.0880)	0.078548	-.024(-.475,.4264)	0.914585	0.441249
	Cysteine	cys_L	HMDB00574	5	.0377(-.045,.1205)	0.371683	.0428(-.062,.1485)	0.426932	.0079(-.089,.1053)	0.872816	0.882548	-.013(-.038,.0112)	0.28113	-.005(-.022,.0115)	0.524591	.0596(-.065,.1847)	0.350063	0.538511
	DL3-aminoisobutyrate	C02356	HMDB03911	5	-.172(-.332,-.012)	0.0345874	.3011(.1272,.4750)	0.000689323	.3301(.1763,.4840)	2.58471e-05	2.24544e-06	-.035(-.058,-.012)	0.00267547	-.039(-.066,-.012)	0.00369159	.2047(-.011,.4213)	0.0640008	0.00507211
	Ethanolamine	etha	HMDB00149	7	.0458(-.037,.1293)	0.281844	.0317(-.129,.1933)	0.700021	.0979(.0135,.1823)	0.0229975	0.00015762	.0110(-.009,.0317)	0.294793	.0115(-.006,.0293)	0.200845	.0366(-.081,.1551)	0.543789	0.226547
	Gamma-Glutamylglutamine		HMDB11738	9	-.000(-.152,.1517)	0.99796	.0844(-.059,.2289)	0.251802	.0341(-.085,.1532)	0.574769	0.682801	.0198(-.004,.0438)	0.105353	-.004(-.026,.0179)	0.712546	.0222(-.124,.1690)	0.766046	0.544974
	Gamma-glutamylalanine	gluala	HMDB06248	7	.0125(-.097,.1229)	0.823271	-.053(-.310,.2040)	0.684655	-.133(-.291,.0247)	0.0983229	0.141234	-.012(-.057,.0319)	0.576504	-.003(-.029,.0217)	0.779184	-.108(-.341,.1244)	0.360713	0.753284
	Gamma-aminobutyrate	4abut	HMDB00112	6	-.014(-.175,.1476)	0.864093	.0229(-.393,.4396)	0.914116	.2131(-.064,.4906)	0.132254	0.359327	.0053(-.042,.0532)	0.828425	.0055(-.021,.0327)	0.687844	.2302(-.110,.5706)	0.184873	0.749861
	Glutathione	gthrd	HMDB00125	8	.0303(-.090,.1512)	0.623064	.0031(-.104,.1107)	0.954145	-.010(-.132,.1105)	0.859919	0.995946	.0149(-.031,.0610)	0.524302	.0066(-.021,.0347)	0.640397	-.041(-.178,.0959)	0.555692	0.821515
	Glycine	gly	HMDB00123	6	-.033(-.108,.0418)	0.384145	.0257(-.126,.1782)	0.740612	-.038(-.152,.0750)	0.504782	0.108367	.0044(-.030,.0396)	0.805427	.0016(-.021,.0248)	0.889333	-.058(-.234,.1169)	0.511568	0.978386
	Homocitrulline	hmcr	HMDB00679	12	.0917(-.067,.2511)	0.259269	-.121(-.464,.2213)	0.48651	-.105(-.305,.0940)	0.299144	0.624362	.0155(-.022,.0541)	0.428543	.0175(-.004,.0392)	0.113047	-.129(-.374,.1147)	0.29828	0.233456
	Homocysteine	hcys_L	HMDB00742	5	.0681(-.063,.1993)	0.308493	-.076(-.235,.0822)	0.344948	-.072(-.182,.0389)	0.203226	0.432119	.0136(-.020,.0481)	0.436485	.0137(-.001,.0290)	0.0764357	.0561(-.138,.2507)	0.571322	0.183335
	5-Hydroxylysine	pcollg5hlys	HMDB00450	9	-.040(-.183,.1020)	0.576063	-.084(-.237,.0685)	0.278762	.0629(-.092,.2185)	0.427383	0.597611	.0421(.0144,.0697)	0.00281396	.0125(-.017,.0420)	0.406073	.0047(-.180,.1902)	0.959752	0.118088
	2-aminoadipic acid	L2aadp	HMDB00510	8	-.040(-.162,.0815)	0.51731	.0413(-.168,.2513)	0.699355	.0767(-.088,.2422)	0.363042	0.72514	.0105(-.028,.0500)	0.599402	.0027(-.024,.0299)	0.842939	.0799(-.099,.2591)	0.382149	0.260354
	4-hydroxyproline	4hpro_LT	HMDB00725	4	-.093(-.275,.0883)	0.313645	.0473(-.143,.2384)	0.627552	.0112(-.195,.2179)	0.915009	0.924484	.0019(-.049,.0535)	0.940922	.0040(-.041,.0497)	0.86218	-.022(-.196,.1510)	0.798956	0.883663
	L-Alanine	ala_L	HMDB00161	6	.0333(-.052,.1188)	0.444425	-.013(-.216,.1900)	0.900101	-.001(-.119,.1173)	0.984147	0.861261	-.019(-.052,.0132)	0.239927	-.006(-.022,.0090)	0.411974	-.026(-.192,.1390)	0.753044	0.213157
	L-Alpha-aminobutyrate	C02356	HMDB00452	5	-.173(-.332,-.013)	0.0332332	.2974(.1194,.4754)	0.00105503	.3048(.1512,.4584)	0.000100333	6.05526e-06	-.034(-.056,-.012)	0.00239343	-.037(-.063,-.012)	0.00380211	.1894(-.035,.4146)	0.099053	0.00691966
	L-Arginine	arg_L	HMDB00517	6	-.006(-.112,.0996)	0.906393	.1255(-.036,.2877)	0.129435	.0063(-.100,.1129)	0.907153	0.470389	-.014(-.036,.0069)	0.183818	-.001(-.025,.0236)	0.927843	-.036(-.149,.0765)	0.527726	0.406226
	L-Asparagine	asn_L	HMDB00168	4	-.000(-.053,.0520)	0.983824	.0793(.0101,.1486)	0.0246162	.0644(-.003,.1324)	0.0630094	0.0729088	-.020(-.034,-.006)	0.00517683	-.009(-.021,.0023)	0.115674	.0146(-.104,.1336)	0.809747	0.0540348
	L-Glutamate	glu_L	HMDB00148	6	-.202(-.407,.0025)	0.052882	-.142(-.350,.0660)	0.180752	.0066(-.251,.2646)	0.960012	0.222019	.0424(.0039,.0809)	0.0306199	-.001(-.048,.0457)	0.957299	.0257(-.172,.2242)	0.799082	0.473914
	L-Glutamine	gln_L	HMDB00641	6	-.010(-.074,.0535)	0.743409	.0060(-.075,.0877)	0.884342	.0452(-.035,.1260)	0.272826	0.565481	.0059(-.011,.0236)	0.512211	-.003(-.014,.0083)	0.583897	-.014(-.110,.0807)	0.760701	0.825294
	L-Histidine	his_L	HMDB00177	9	.0194(-.052,.0910)	0.595349	.0682(-.037,.1743)	0.207073	.0195(-.046,.0853)	0.560577	0.296856	-.009(-.026,.0075)	0.278426	-.000(-.011,.0104)	0.945147	-.002(-.062,.0567)	0.922283	0.615738
	L-Homoserine	hom_L	HMDB00719	9	-.033(-.115,.0491)	0.428871	.0957(-.029,.2208)	0.133921	.0016(-.091,.0948)	0.972215	0.29556	.0001(-.021,.0217)	0.989298	-.006(-.023,.0103)	0.45587	-.030(-.168,.1070)	0.661153	0.826324
	L-Isoleucine	ile_L	HMDB00172	4	-.022(-.107,.0626)	0.603166	.0452(-.038,.1293)	0.292183	.0643(-.032,.1609)	0.191513	0.486484	.0206(.0035,.0378)	0.0182353	.0093(-.006,.0248)	0.236953	.1126(-.004,.2295)	0.0588581	0.226402
	L-Kynurenine	Lkynr	HMDB00684	8	.0348(-.032,.1022)	0.311694	-.103(-.242,.0347)	0.142031	-.031(-.122,.0602)	0.504028	0.391092	.0167(-.007,.0412)	0.178749	.0158(-.000,.0320)	0.055329	-.137(-.311,.0363)	0.120977	0.342952
	L-Leucine	leu_L	HMDB00687	4	-.025(-.114,.0629)	0.569658	.1030(.0198,.1861)	0.0151575	.0952(.0157,.1746)	0.0188233	0.0109243	.0046(-.008,.0177)	0.485686	.0035(-.011,.0185)	0.642704	.1190(.0354,.2027)	0.00528137	0.129777
	L-Lysine	lys_L	HMDB00182	5	-.007(-.080,.0646)	0.833013	.1241(.0253,.2230)	0.0138224	.0825(.0078,.1571)	0.030293	0.00251744	.0002(-.017,.0177)	0.982042	.0002(-.010,.0114)	0.967872	.0887(-.009,.1866)	0.0754846	0.119624
	L-Methionine	met_L	HMDB00696	5	.0006(-.073,.0751)	0.986223	.0950(-.012,.2028)	0.0835952	.0631(-.014,.1405)	0.110242	0.0684718	-.002(-.021,.0162)	0.783435	.0042(-.011,.0199)	0.594558	.0928(.0163,.1693)	0.0173721	0.15481
	L-Methionine sulfoxide	metsox_S_L	HMDB02005	6	-.028(-.086,.0289)	0.329575	.0124(-.101,.1267)	0.830598	-.034(-.131,.0625)	0.48504	0.192676	.0185(.0007,.0363)	0.0407837	.0064(-.006,.0193)	0.320776	.0192(-.100,.1387)	0.751647	0.696959
	L-Phenylalanine	phe_L	HMDB00159	4	.0422(-.015,.1003)	0.154516	.0325(-.083,.1482)	0.582103	.0298(-.056,.1167)	0.500367	0.155637	.0031(-.015,.0217)	0.743444	.0065(-.007,.0202)	0.350189	.0270(-.052,.1062)	0.503102	0.487701
	L-Proline	pro_L	HMDB00162	5	.0097(-.083,.1025)	0.837088	.0155(-.126,.1579)	0.830815	-.072(-.160,.0149)	0.10405	0.198167	-.006(-.030,.0181)	0.608785	.0017(-.015,.0190)	0.841794	-.012(-.129,.1048)	0.834727	0.510174
	L-Serine	ser_L	HMDB00187	7	-.121(-.212,-.030)	0.00910012	.0823(-.019,.1841)	0.112377	.0676(-.029,.1649)	0.173021	0.000306487	-.001(-.021,.0174)	0.847247	-.014(-.027,-.001)	0.030733	.0981(-.032,.2287)	0.14081	0.0203814
	L-Threonine	thr_L	HMDB00167	5	-.039(-.133,.0553)	0.416916	.1469(.0138,.2800)	0.0304277	.0229(-.084,.1307)	0.675641	0.150281	-.011(-.038,.0155)	0.400187	-.009(-.026,.0073)	0.266139	-.038(-.199,.1225)	0.64072	0.26733
	L-Tryptophan	trp_L	HMDB00929	3	-.000(-.066,.0658)	0.988877	.0160(-.094,.1265)	0.776217	.1326(.0468,.2184)	0.0024488	0.00151266	.0157(-.007,.0392)	0.186592	.0044(-.005,.0148)	0.399438	.0416(-.068,.1516)	0.457452	0.319112
	L-Tyrosine	tyr_L	HMDB00158	5	.1147(.0245,.2050)	0.01263	-.113(-.279,.0517)	0.177777	-.029(-.156,.0981)	0.653864	0.203723	.0104(-.016,.0374)	0.446563	.0261(.0103,.0418)	0.00113929	.0304(-.136,.1975)	0.721426	0.0116202
	L-Valine	val_L	HMDB00883	4	-.057(-.131,.0173)	0.132829	.0668(-.022,.1563)	0.143306	.0823(.0025,.1621)	0.0431456	0.12794	.0146(-.001,.0309)	0.078929	.0033(-.011,.0181)	0.651551	.0840(.0141,.1539)	0.018417	0.0601057
	Methionine sulfone		69961	9	.1333(.0252,.2414)	0.0156028	-.047(-.143,.0494)	0.339246	-.029(-.130,.0707)	0.561608	0.186335	-.002(-.048,.0430)	0.913242	-.005(-.039,.0290)	0.77288	-.183(-.340,-.027)	0.021601	0.238404
	N6,N6,N6-Trimethyllysine	tmlys	HMDB01325	8	.1152(.0112,.2192)	0.0298319	-.121(-.228,-.014)	0.0256816	-.029(-.152,.0937)	0.639614	0.0147348	.0197(-.005,.0453)	0.128955	.0234(.0072,.0395)	0.00447399	-.095(-.203,.0131)	0.0849582	0.00654524
	O-Acetyl-L-serine	acser	HMDB03011	8	-.039(-.154,.0754)	0.499551	-.076(-.270,.1168)	0.436964	-.012(-.140,.1161)	0.853612	0.519164	.0073(-.010,.0255)	0.430117	-.002(-.022,.0171)	0.776585	.0128(-.118,.1438)	0.847789	0.625208
	Ornithine	orn	HMDB00214	6	-.015(-.102,.0711)	0.722786	.0357(-.091,.1625)	0.580911	-.044(-.132,.0424)	0.313324	0.249437	.0192(-.002,.0405)	0.0775076	.0128(-.000,.0266)	0.0687525	.0356(-.081,.1523)	0.54906	0.0535789
	S-Methylcysteine		HMDB02108	6	-.198(-.407,.0106)	0.0628786	-.027(-.279,.2233)	0.827783	.0470(-.148,.2420)	0.636613	0.344115	.0076(-.042,.0580)	0.765927	-.021(-.058,.0149)	0.246325	-.020(-.298,.2578)	0.885559	0.319662
	Sarcosine	sarcs	HMDB00271	7	.1191(-.015,.2532)	0.0818078	.0996(-.068,.2682)	0.24672	.0019(-.108,.1126)	0.972319	0.0234876	.0015(-.020,.0234)	0.89194	.0147(-.001,.0313)	0.0818813	.0004(-.133,.1345)	0.994276	0.0645049
	Serotonine	srtn	HMDB00259	12	-.304(-.797,.1880)	0.225401	.7556(-.025,1.536)	0.0579384	.4038(-.307,1.114)	0.26575	0.116748	-.072(-.210,.0652)	0.301999	-.062(-.147,.0214)	0.143989	.1598(-.495,.8151)	0.632521	0.160764
	Taurine	taur	HMDB00251	5	.0349(-.065,.1353)	0.494552	-.010(-.190,.1693)	0.907501	.0051(-.119,.1301)	0.935551	0.967358	.0093(-.023,.0426)	0.582839	.0058(-.017,.0287)	0.617985	-.030(-.180,.1197)	0.692964	0.704543
	Methoxytyramine	3moxtyr	HMDB00022	29	.2455(.0868,.4043)	0.00242756	.0169(-.209,.2434)	0.883346	-.031(-.288,.2256)	0.81154	0.250866	.0499(.0027,.0971)	0.0379664	.0401(.0071,.0731)	0.0170108	.0794(-.189,.3486)	0.562945	0.00301091
	Anserine		HMDB00194	25	-.004(-.105,.0968)	0.935568	.0006(-.152,.1540)	0.993349	-.048(-.171,.0745)	0.441088	0.760417	.0238(-.000,.0477)	0.0513623	.0147(-.004,.0343)	0.137077	-.004(-.151,.1431)	0.953502	0.227512
	Beta-Alanine	ala_B	HMDB00056	5	.0442(.0063,.0820)	0.0220524	.0380(-.026,.1029)	0.251344	.0297(-.027,.0868)	0.307595	0.0443346	-.000(-.012,.0117)	0.954607	.0050(-.002,.0129)	0.209355	-.035(-.097,.0264)	0.262577	0.282752
	Glycylglycine	glygly	HMDB11733	22	-.142(-.318,.0343)	0.11444	-.087(-.334,.1600)	0.489586	.1707(-.017,.3594)	0.0760242	0.241158	.0895(.0289,.1501)	0.00379163	-.004(-.033,.0244)	0.765858	.0744(-.282,.4318)	0.6829	0.815475
	L-Aspartate	asp_L	HMDB00191	19	-.057(-.177,.0623)	0.347975	-.188(-.445,.0679)	0.149413	.0539(-.081,.1890)	0.434121	0.292787	.0450(.0172,.0728)	0.00147716	.0134(-.007,.0343)	0.208532	.0541(-.159,.2674)	0.618522	0.391214
	SDMA		HMDB03334	21	.0682(-.044,.1807)	0.234621	.0223(-.101,.1464)	0.724183	.0133(-.093,.1205)	0.807757	0.713796	-.023(-.044,-.002)	0.0297023	-.006(-.027,.0143)	0.546223	-.045(-.163,.0725)	0.44932	0.683777
Organic Acids
	2-hydroxybutyrate	2hb	HMDB00008	9	-.100(-.299,.0982)	0.321015	.2290(-.072,.5306)	0.136667	.2927(.0353,.5501)	0.0258303	0.101074	-.012(-.052,.0278)	0.547736	-.030(-.071,.0096)	0.136192	.1180(-.225,.4620)	0.501139	0.70257
	Citrate	cit	HMDB00094	11	.0214(-.063,.1060)	0.619956	.0074(-.085,.1009)	0.875224	.0318(-.055,.1192)	0.475801	0.796469	-.011(-.030,.0072)	0.225493	-.013(-.025,-.002)	0.0164998	-.111(-.206,-.016)	0.0217005	0.0662989
	Lactate	lac_L	HMDB00190	12	.0156(-.091,.1227)	0.774373	-.048(-.203,.1056)	0.53609	.0158(-.104,.1364)	0.797291	0.912084	.0014(-.021,.0249)	0.902205	-.001(-.025,.0217)	0.881406	-.055(-.213,.1012)	0.485656	0.927619
	Malate	mal_L	HMDB00744	12	.0498(-.068,.1677)	0.407236	.0599(-.045,.1651)	0.263507	.0611(-.050,.1727)	0.283498	0.0563587	-.010(-.048,.0280)	0.59774	.0001(-.023,.0238)	0.990834	-.006(-.133,.1203)	0.919882	0.897969
	Fumarate	fum	HMDB00134	13	-.022(-.112,.0685)	0.633692	.0454(-.095,.1859)	0.526553	-.005(-.061,.0498)	0.839407	0.641153	-.015(-.029,-.001)	0.03452	-.005(-.020,.0105)	0.527249	.0094(-.070,.0897)	0.81665	0.131177
	3-Hydroxybutyrate	bhb	HMDB00357	6	-.331(-.690,.0267)	0.0696963	.2756(-.236,.7881)	0.291784	.0965(-.371,.5644)	0.685972	0.746922	-.036(-.109,.0371)	0.331957	-.073(-.142,-.005)	0.034845	-.038(-.623,.5460)	0.896802	0.15795
	3-Hydroxyisobutyrate	3hmp	HMDB00023	7	-.011(-.154,.1323)	0.87987	.0989(-.094,.2924)	0.316312	.0921(-.107,.2922)	0.36687	0.651051	.0049(-.044,.0544)	0.844086	.0051(-.041,.0517)	0.830343	.0010(-.231,.2335)	0.993156	0.894324
	Glycerate	glyc_R	HMDB00139	10	-.011(-.113,.0912)	0.830913	.0352(-.117,.1875)	0.650049	-.002(-.152,.1465)	0.970337	0.964349	.0113(-.021,.0438)	0.492242	-.007(-.031,.0164)	0.530735	-.006(-.151,.1380)	0.927709	0.279927
	Glycolate	glyclt	HMDB00115	25	-.057(-.163,.0481)	0.285979	.0519(-.112,.2167)	0.537067	-.058(-.152,.0353)	0.221235	0.528974	.0230(-.002,.0489)	0.0814223	.0053(-.008,.0189)	0.434585	.0201(-.104,.1446)	0.751354	0.515718
	Isocitrate	icit	HMDB00193	32	.0064(-.150,.1629)	0.936063	-.043(-.247,.1609)	0.679258	-.008(-.141,.1238)	0.896602	0.973667	-.003(-.036,.0300)	0.856331	-.010(-.030,.0099)	0.313414	-.135(-.290,.0188)	0.0852106	0.304603
Ceramides
	Cer(d18:1/23:0)		HMDB00950	14	.0578(-.063,.1793)	0.350377	-.085(-.254,.0837)	0.321947	-.093(-.245,.0583)	0.227716	0.611438	.0305(.0007,.0604)	0.04446	.0334(.0122,.0547)	0.00201265	.0726(-.103,.2485)	0.418297	0.00189518
	Cer(d18:1/24:0)		LMSP02010012	13	-.006(-.115,.1036)	0.913494	-.033(-.216,.1488)	0.71754	-.110(-.292,.0717)	0.235067	0.708178	.0249(-.007,.0575)	0.133742	.0313(.0063,.0563)	0.0138956	.0023(-.210,.2150)	0.982592	0.112802
	Cer(d18:1/24:1)		HMDB04953	12	-.036(-.140,.0677)	0.493561	-.027(-.173,.1183)	0.709389	-.109(-.218,-.000)	0.0490076	0.303208	.0318(.0066,.0569)	0.0132143	.0240(.0060,.0420)	0.00872819	-.056(-.209,.0965)	0.468301	0.0581077
Lysophosphatidylcholines
	LPC14:0		HMDB10379	12	.1769(.0191,.3347)	0.0279821	-.142(-.381,.0969)	0.24407	-.003(-.223,.2151)	0.971516	0.0210572	-.009(-.049,.0309)	0.644384	.0280(.0062,.0498)	0.0117735	-.080(-.323,.1626)	0.515767	0.5307
	LPC16:0		HMDB10382	7	.0106(-.077,.0989)	0.812942	.0857(-.019,.1905)	0.108698	-.013(-.118,.0911)	0.799762	0.268532	.0099(-.008,.0286)	0.2979	.0133(-.002,.0292)	0.102554	-.039(-.134,.0556)	0.415863	0.31407
	LPC16:1		HMDB10383	11	.0603(-.091,.2124)	0.437024	-.004(-.240,.2311)	0.9698	-.007(-.174,.1581)	0.92556	0.292287	-.001(-.030,.0274)	0.926991	.0286(.0032,.0540)	0.0272243	.0203(-.160,.2009)	0.82537	0.283858
	LPC18:0	pcholste_hs	HMDB10384	7	.0732(-.007,.1538)	0.0751343	.1356(-.029,.3003)	0.106657	-.111(-.201,-.021)	0.0146721	0.0166351	.0081(-.021,.0378)	0.592108	.0166(-.000,.0335)	0.0517488	-.069(-.186,.0479)	0.247622	0.188019
	LPC18:1	pcholole_hs |pcholmyr_hs	no identifier assigned	5	.0674(-.051,.1863)	0.266208	.1427(-.015,.3011)	0.0774874	-.079(-.227,.0690)	0.295534	0.137792	-.023(-.045,-.000)	0.0433832	-.002(-.031,.0256)	0.849111	-.158(-.281,-.035)	0.0113318	0.826507
	LPC18:2		no identifier assigned	9	-.044(-.231,.1415)	0.638015	.3283(.0986,.5579)	0.00507879	-.107(-.279,.0651)	0.222445	0.0235866	-.037(-.071,-.002)	0.0351871	-.012(-.043,.0190)	0.441284	-.081(-.246,.0843)	0.336548	0.158443
	LPC18:3		no identifier assigned	15	.1159(-.057,.2897)	0.191183	.1607(-.139,.4605)	0.293338	-.144(-.369,.0796)	0.206225	0.275953	-.008(-.056,.0405)	0.741828	.0205(-.016,.0575)	0.276985	-.213(-.429,.0012)	0.0513974	0.774517
	LPC20:3		no identifier assigned	9	.0549(-.133,.2432)	0.567113	.2297(.0575,.4018)	0.00890479	-.067(-.220,.0850)	0.384326	0.0137241	-.023(-.052,.0056)	0.113461	.0074(-.019,.0339)	0.580821	-.116(-.268,.0352)	0.132157	0.0830907
	LPC20:4	pcholn204_hs	HMDB10396	10	-.039(-.204,.1248)	0.634327	.2656(.1415,.3898)	2.74603e-05	.0262(-.120,.1731)	0.725941	0.00108758	-.039(-.070,-.007)	0.0147235	-.011(-.038,.0143)	0.373994	-.027(-.191,.1356)	0.738531	0.332786
	LPC20:5		HMDB10397	13	-.014(-.173,.1453)	0.863089	.0486(-.254,.3520)	0.753317	-.031(-.318,.2550)	0.827672	0.943898	-.050(-.115,.0150)	0.131626	-.008(-.048,.0310)	0.662194	-.119(-.430,.1917)	0.451987	0.867965
	LPC22:6		HMDB10404	11	-.116(-.306,.0733)	0.229155	.2173(.0839,.3507)	0.00140635	-.025(-.192,.1421)	0.76744	0.000211677	-.019(-.060,.0215)	0.349841	-.025(-.065,.0135)	0.198826	.0444(-.148,.2373)	0.651937	0.283687
	LPCO16:1		no identifier assigned	4	-.011(-.109,.0875)	0.826724	.0647(-.013,.1430)	0.104992	.0033(-.090,.0969)	0.944689	0.471894	-.012(-.028,.0031)	0.115703	-.005(-.021,.0110)	0.53308	-.020(-.146,.1061)	0.754372	0.603149
Lysophosphatidylethanolamines
	LPE22:6		LMGP02050013	12	-.164(-.358,.0305)	0.0984545	.0956(-.050,.2415)	0.198865	-.030(-.188,.1264)	0.701236	0.14157	-.006(-.047,.0346)	0.753261	-.023(-.064,.0178)	0.266684	.0140(-.179,.2079)	0.887365	0.484015
	LPE18:0		no identifier assigned	19	.0756(-.191,.3427)	0.578701	-.074(-.322,.1740)	0.558464	-.074(-.258,.1097)	0.42883	0.86382	-.002(-.055,.0511)	0.935913	.0203(-.017,.0580)	0.29006	.0651(-.224,.3549)	0.659243	0.420706
Diacyl-phosphatidylcholines
	PC32:0		no identifier assigned	8	.0337(-.035,.1033)	0.342157	-.078(-.154,-.002)	0.0442429	.0691(-.003,.1420)	0.0627536	0.00348281	.0055(-.012,.0232)	0.536518	.0103(-.005,.0263)	0.204555	.0609(-.052,.1745)	0.292844	0.325436
	PC32:1		no identifier assigned	10	.1515(-.026,.3300)	0.0959123	-.278(-.523,-.032)	0.0263223	.0639(-.156,.2847)	0.570593	0.000913455	.0039(-.046,.0541)	0.87853	.0493(.0144,.0843)	0.00563776	.0745(-.309,.4589)	0.70384	0.146421
	PC32:2		no identifier assigned	14	.1434(-.024,.3111)	0.0937868	-.254(-.487,-.021)	0.0326433	.0136(-.212,.2396)	0.905678	0.0371822	-.018(-.051,.0141)	0.266671	.0199(.0013,.0386)	0.0359407	-.027(-.284,.2281)	0.830561	0.894051
	PC34:1		no identifier assigned	7	.0358(-.047,.1195)	0.401684	-.047(-.116,.0227)	0.186203	.0333(-.056,.1227)	0.465621	0.123551	.0006(-.012,.0140)	0.928725	.0118(-.001,.0249)	0.0760656	-.006(-.160,.1470)	0.931205	0.152476
	PC34:2		no identifier assigned	8	-.023(-.076,.0285)	0.371978	-.015(-.100,.0702)	0.728631	.0022(-.073,.0776)	0.953053	0.657617	-.002(-.017,.0134)	0.795	-.002(-.012,.0072)	0.611978	.0075(-.085,.1002)	0.872543	0.615377
	PC34:3		no identifier assigned	12	.1184(.0077,.2291)	0.0359115	-.159(-.295,-.022)	0.0220889	-.002(-.167,.1620)	0.972937	0.0149102	.0093(-.014,.0330)	0.441416	.0191(.0040,.0342)	0.0129062	-.072(-.216,.0715)	0.32323	0.0955251
	PC34:4		no identifier assigned	14	.1700(-.010,.3505)	0.0648382	-.215(-.526,.0945)	0.172817	.0748(-.178,.3284)	0.562683	0.0411457	-.023(-.061,.0154)	0.240752	.0273(.0031,.0515)	0.0265219	-.012(-.333,.3090)	0.941002	0.704288
	PC36:1		no identifier assigned	4	.1446(.0289,.2603)	0.0143046	-.099(-.250,.0509)	0.194604	-.102(-.248,.0441)	0.170831	0.0182402	.0107(-.013,.0350)	0.383502	.0335(.0086,.0584)	0.00830706	-.071(-.254,.1122)	0.446818	0.0868671
	PC36:2		no identifier assigned	6	.0332(-.029,.0964)	0.302808	.0299(-.070,.1302)	0.558513	-.051(-.127,.0234)	0.177466	0.373166	.0014(-.015,.0184)	0.871397	.0057(-.006,.0180)	0.353089	-.015(-.103,.0729)	0.732481	0.755284
	PC36:3		no identifier assigned	8	.0294(-.044,.1031)	0.43232	-.006(-.086,.0737)	0.878859	.0188(-.079,.1169)	0.706025	0.764942	.0016(-.007,.0111)	0.727099	.0090(-.003,.0217)	0.161169	-.000(-.107,.1063)	0.993645	0.672046
	PC36:4		no identifier assigned	10	.0071(-.066,.0809)	0.849803	.0449(-.058,.1487)	0.395737	.1033(.0164,.1902)	0.0197619	4.68421e-05	.0009(-.012,.0143)	0.886055	.0071(-.005,.0193)	0.250766	.0779(-.012,.1679)	0.0894493	0.367365
	PC36:5		no identifier assigned	13	.0122(-.134,.1586)	0.869576	-.140(-.368,.0868)	0.225113	.0577(-.201,.3166)	0.661699	0.2858	-.001(-.044,.0423)	0.956319	.0099(-.026,.0461)	0.590551	-.033(-.292,.2246)	0.797537	0.444973
	PC38:2		no identifier assigned	5	.0925(.0258,.1592)	0.00652709	-.044(-.188,.1007)	0.551117	-.052(-.145,.0411)	0.272913	0.0744502	.0078(-.023,.0388)	0.617681	.0225(.0072,.0377)	0.00377373	.0227(-.091,.1369)	0.696753	0.0242392
	PC38:3		no identifier assigned	5	.1662(.0391,.2933)	0.0103663	-.041(-.214,.1317)	0.641085	-.037(-.171,.0953)	0.576805	0.1538	.0279(.0005,.0554)	0.0457262	.0469(.0262,.0676)	8.56132e-06	.0242(-.181,.2300)	0.817074	0.00536752
	PC38:4		no identifier assigned	7	.0399(-.034,.1140)	0.290359	.0384(-.059,.1361)	0.440122	.0443(-.036,.1250)	0.28091	0.0149456	.0082(-.005,.0224)	0.252083	.0144(.0023,.0265)	0.0192581	.0717(-.028,.1718)	0.160586	0.0455863
	PC38:5		no identifier assigned	9	.0245(-.058,.1074)	0.560934	-.023(-.131,.0844)	0.670346	.0198(-.063,.1034)	0.64112	0.232836	.0046(-.015,.0249)	0.65311	.0076(-.005,.0209)	0.257162	-.022(-.146,.1002)	0.714859	0.218432
	PC38:6		no identifier assigned	12	-.083(-.233,.0670)	0.277378	-.005(-.284,.2730)	0.967194	.0760(-.038,.1901)	0.191394	0.384192	.0376(.0011,.0741)	0.042935	-.000(-.033,.0331)	0.985102	.1952(.0177,.3727)	0.0310793	0.952938
	PC40:4		no identifier assigned	4	.1245(-.030,.2793)	0.114777	-.038(-.231,.1549)	0.698669	-.037(-.203,.1297)	0.663525	0.0874771	.0065(-.029,.0423)	0.718701	.0396(.0214,.0577)	1.82892e-05	.0159(-.176,.2083)	0.870711	0.0168398
	PC40:5		no identifier assigned	8	.0884(-.028,.2051)	0.137487	-.045(-.217,.1258)	0.60121	-.049(-.162,.0636)	0.391349	0.115546	.0187(-.015,.0528)	0.280733	.0246(.0055,.0437)	0.0112479	-.018(-.166,.1286)	0.802542	0.0831958
	PC40:6		no identifier assigned	8	-.010(-.173,.1535)	0.903166	-.099(-.331,.1322)	0.399009	-.051(-.230,.1284)	0.577147	0.813523	.0506(-.002,.1032)	0.0594257	.0221(-.030,.0749)	0.410969	.2117(-.128,.5520)	0.222695	0.481926
	PC40:7		no identifier assigned	10	-.009(-.118,.0986)	0.85994	.0242(-.130,.1785)	0.758419	-.023(-.110,.0639)	0.598341	0.839568	.0017(-.021,.0250)	0.884874	-.000(-.016,.0151)	0.953568	.0042(-.095,.1036)	0.933314	0.570941
	PC40:8		no identifier assigned	13	.0333(-.097,.1641)	0.616761	.0736(-.045,.1929)	0.226228	.0202(-.097,.1375)	0.735781	0.668367	-.015(-.033,.0035)	0.112336	.0020(-.013,.0179)	0.804216	.0777(-.058,.2143)	0.265159	0.567507
	PC36:6		no identifier assigned	19	.0856(-.082,.2534)	0.317334	-.131(-.404,.1408)	0.343754	-.004(-.229,.2216)	0.971784	0.62455	-.019(-.074,.0363)	0.496488	.0128(-.017,.0427)	0.400457	.0727(-.166,.3124)	0.55174	0.760257
	PC(O-34:1)		no identifier assigned	8	-.013(-.050,.0241)	0.489498	-.020(-.110,.0690)	0.64954	-.008(-.053,.0356)	0.697488	0.439785	-.007(-.029,.0140)	0.497538	-.008(-.022,.0064)	0.271411	-.016(-.106,.0734)	0.718331	0.281797
	PC(O-34:2)		no identifier assigned	7	.0475(-.024,.1196)	0.195986	.0068(-.138,.1518)	0.926261	.0245(-.092,.1414)	0.68022	0.710323	-.021(-.043,-.000)	0.0461212	-.000(-.022,.0202)	0.931856	.0682(-.064,.2006)	0.312217	0.782368
	PC(O-34:3)		no identifier assigned	8	.0029(-.093,.0990)	0.951459	.0078(-.133,.1493)	0.913584	.0243(-.128,.1776)	0.755382	0.990888	-.046(-.076,-.015)	0.00317068	-.019(-.047,.0083)	0.170193	-.028(-.228,.1710)	0.778026	0.329695
	PC(O-36:3)		no identifier assigned	5	.0219(-.050,.0940)	0.551517	-.016(-.118,.0852)	0.746791	-.027(-.169,.1149)	0.706319	0.84488	-.033(-.067,.0007)	0.0553816	-.008(-.043,.0252)	0.606929	-.055(-.275,.1642)	0.62031	0.862216
	PC(O-36:4)		no identifier assigned	9	.0056(-.081,.0927)	0.899342	.0909(.0050,.1769)	0.0379144	.1117(-.000,.2238)	0.0507392	0.020591	-.010(-.026,.0053)	0.196356	.0024(-.016,.0219)	0.802544	.0919(-.020,.2042)	0.108595	0.86103
	PC(O-36:5)		no identifier assigned	9	.0018(-.102,.1063)	0.972709	.0341(-.075,.1438)	0.541513	.1502(.0258,.2747)	0.0179077	0.0887121	-.021(-.051,.0077)	0.148307	-.004(-.027,.0183)	0.693153	.0956(-.049,.2403)	0.195192	0.604478
	PC(O-38:4)		no identifier assigned	4	.0512(-.035,.1376)	0.244433	.0275(-.031,.0862)	0.357861	-.060(-.205,.0836)	0.409012	0.234604	-.015(-.033,.0025)	0.0930447	.0121(-.014,.0388)	0.36939	-.014(-.125,.0968)	0.798568	0.355097
	PC(O-38:5)		no identifier assigned	9	.0013(-.068,.0715)	0.970745	.1034(.0447,.1621)	0.000554786	.0606(-.031,.1528)	0.196607	0.0021476	-.009(-.019,.0007)	0.0681848	-.000(-.014,.0127)	0.915598	.0732(-.041,.1877)	0.210153	0.941531
	PC(O-38:6)		no identifier assigned	8	-.051(-.125,.0218)	0.167974	.0293(-.091,.1503)	0.635123	.0838(-.015,.1834)	0.0988724	0.458215	-.006(-.022,.0095)	0.42898	-.007(-.025,.0112)	0.447608	.1208(-.005,.2475)	0.0617172	0.77847
	PC(O-38:7)		no identifier assigned	10	-.071(-.166,.0232)	0.138438	.0226(-.084,.1299)	0.678631	.0394(-.078,.1571)	0.510878	0.325006	-.000(-.021,.0207)	0.990783	-.012(-.033,.0085)	0.24748	.0789(-.056,.2142)	0.252458	0.472605
	PC(O-40:6)		no identifier assigned	7	-.016(-.063,.0290)	0.469802	-.007(-.068,.0530)	0.807877	-.023(-.074,.0276)	0.368978	0.708199	-.006(-.017,.0054)	0.303876	-.000(-.008,.0068)	0.823935	.0162(-.045,.0782)	0.606866	0.787625
	PC(O-44:5)		no identifier assigned	10	-.099(-.201,.0019)	0.0544519	.2266(.1081,.3452)	0.000178679	.0952(-.030,.2209)	0.137809	9.51087e-06	-.024(-.052,.0035)	0.0864665	-.017(-.035,.0003)	0.0552875	.0932(-.081,.2683)	0.296797	0.324691
Diacyl-phosphatidylethanolamines
	PE34:2		no identifier assigned	10	.0615(-.079,.2022)	0.390744	-.147(-.393,.0986)	0.240232	.0081(-.205,.2216)	0.940462	0.501383	.0474(.0085,.0863)	0.016861	.0235(-.022,.0699)	0.318576	-.042(-.392,.3085)	0.813489	0.196769
	PE36:3		no identifier assigned	6	-.014(-.043,.0132)	0.298541	.0308(.0037,.0579)	0.0255975	.0050(-.016,.0260)	0.641225	0.179437	-.005(-.010,-.000)	0.0302406	-.003(-.006,.0005)	0.0959853	.0089(-.017,.0358)	0.514101	0.103512
	PE36:4		no identifier assigned	10	.0899(-.064,.2448)	0.255072	-.116(-.408,.1762)	0.43637	.1130(-.120,.3465)	0.342639	0.0168595	.0583(.0131,.1036)	0.0114925	.0430(.0045,.0815)	0.0284907	-.001(-.379,.3762)	0.993578	0.0118939
	PE38:2		no identifier assigned	10	.0214(-.071,.1145)	0.651112	-.085(-.266,.0964)	0.35852	-.098(-.226,.0285)	0.128324	0.414421	-.005(-.027,.0174)	0.652687	.0015(-.012,.0160)	0.831647	-.097(-.250,.0559)	0.213203	0.847021
	PE38:6		no identifier assigned	12	-.067(-.247,.1129)	0.464025	-.136(-.420,.1477)	0.347038	.0759(-.134,.2868)	0.480398	0.518103	.0915(.0183,.1647)	0.0142573	.0335(-.036,.1040)	0.351357	.2177(-.307,.7428)	0.4165	0.240528
	PE(O-36:5)		no identifier assigned	9	-.069(-.223,.0836)	0.372782	.0904(-.198,.3797)	0.540031	.1316(-.040,.3040)	0.134535	0.529809	-.014(-.050,.0211)	0.418602	.0019(-.018,.0222)	0.846777	.1820(.0137,.3504)	0.0339844	0.339816
	PE(O-38:5)		no identifier assigned	6	.0069(-.141,.1555)	0.926526	.1232(-.079,.3259)	0.233592	.0454(-.126,.2175)	0.60431	0.466288	-.039(-.069,-.008)	0.0112366	-.001(-.027,.0241)	0.899852	.1313(-.066,.3288)	0.19219	0.241241
	PE38:4		no identifier assigned	15	.0558(-.085,.1973)	0.439248	-.143(-.291,.0044)	0.0572734	.1268(-.027,.2813)	0.107418	0.0747814	-.012(-.037,.0117)	0.307206	.0141(-.012,.0410)	0.303673	.1641(-.008,.3364)	0.0618387	0.766143
Sphingomyelins
	SM(d18:1/14:0)	sphmyln18114_hs	LMSP03010028	10	.0595(-.031,.1507)	0.200866	-.019(-.114,.0763)	0.695343	.0469(-.050,.1441)	0.344533	0.693716	-.000(-.013,.0128)	0.93858	.0142(.0057,.0228)	0.00108397	.0751(-.030,.1803)	0.162076	0.0113355
	SM(d18:1/15:0)	sphmyln18115_hs	LMSP03010038	8	.0202(-.045,.0858)	0.544125	-.011(-.080,.0582)	0.749072	.0091(-.040,.0591)	0.719942	0.978659	-.006(-.020,.0074)	0.370873	.0053(-.002,.0133)	0.192747	.0635(-.028,.1558)	0.176786	0.330514
	SM(d18:1/16:0)	sphmyln18116_hs	LMSP03010003	6	.0100(-.042,.0628)	0.708663	-.006(-.057,.0451)	0.810183	-.003(-.056,.0499)	0.905588	0.997184	.0077(-.002,.0179)	0.137793	.0086(-.001,.0183)	0.0820831	.0036(-.045,.0532)	0.885414	0.331915
	SM(d18:1/16:1)	sphmyln181161_hs	LMSP03010041	10	.0462(-.039,.1322)	0.291025	-.052(-.137,.0329)	0.229231	.0222(-.057,.1024)	0.585541	0.509973	.0224(.0101,.0348)	0.000346052	.0234(.0090,.0377)	0.0013739	.0347(-.041,.1110)	0.371366	0.0105727
	SM(d18:1/18:0)	sphmyln18118_hs	LMSP03010001	4	.0339(-.027,.0956)	0.280028	-.003(-.077,.0707)	0.93277	.0264(-.033,.0863)	0.386696	0.299804	.0194(.0070,.0317)	0.0020124	.0131(.0038,.0224)	0.00542856	.0645(-.027,.1567)	0.169879	0.00574327
	SM(d18:1/18:1)	sphmyln181181_hs	LMSP03010029	5	.0519(-.027,.1312)	0.199424	-.071(-.190,.0485)	0.24408	.0118(-.062,.0860)	0.755049	0.311995	.0252(.0005,.0499)	0.0454505	.0162(.0017,.0306)	0.0278295	.0423(-.056,.1406)	0.399104	0.0408631
	SM(d18:1/18:2)		no identifier assigned	4	-.049(-.112,.0139)	0.12707	-.038(-.135,.0595)	0.444092	.0125(-.076,.1017)	0.783371	0.742571	-.002(-.017,.0122)	0.725678	-.006(-.017,.0051)	0.279734	-.055(-.150,.0389)	0.24902	0.148765
	SM(d18:1/20:0)	sphmyln18120_hs	LMSP03010005	7	.0412(-.033,.1164)	0.282274	.0124(-.101,.1263)	0.830772	-.019(-.104,.0649)	0.647117	0.65771	.0028(-.017,.0233)	0.784177	.0140(-.000,.0291)	0.0671028	.0107(-.078,.1001)	0.812982	0.000244778
	SM(d18:1/20:1)	sphmyln181201_hs	LMSP03010059	4	.0566(-.007,.1211)	0.0851655	-.080(-.128,-.032)	0.00106024	-.049(-.129,.0310)	0.229676	0.055454	.0123(-.014,.0392)	0.368234	.0145(-.006,.0359)	0.180786	-.073(-.152,.0047)	0.0655859	0.272121
	SM(d18:1/21:0)	sphmyln18121_hs	LMSP03010067	9	.0518(-.043,.1471)	0.285916	-.030(-.227,.1654)	0.75823	-.044(-.153,.0649)	0.427895	0.780314	-.010(-.042,.0202)	0.493023	.0131(-.005,.0317)	0.167692	.0736(-.067,.2143)	0.304807	0.00983437
	SM(d18:1/22:0)	sphmyln18122_hs	LMSP03010006	10	.0073(-.076,.0908)	0.862324	.0572(-.102,.2167)	0.481419	-.028(-.141,.0836)	0.616784	0.722029	.0030(-.019,.0260)	0.791101	.0170(.0017,.0322)	0.0285102	.0444(-.103,.1926)	0.556375	0.00638301
	SM(d18:1/22:1)	sphmyln181221_hs	LMSP03010072	8	.0384(-.027,.1038)	0.250206	-.029(-.125,.0662)	0.545316	-.020(-.101,.0599)	0.611334	0.848372	.0074(-.013,.0286)	0.492821	.0150(.0010,.0290)	0.0348076	.0200(-.073,.1131)	0.673802	0.00265777
	SM(d18:1/23:0)	sphmyln18123_hs	LMSP03010078	11	.0140(-.064,.0925)	0.726211	.0426(-.107,.1926)	0.577959	-.006(-.106,.0926)	0.891327	0.913115	-.006(-.031,.0183)	0.615279	.0138(-.000,.0282)	0.0597654	.0725(-.042,.1880)	0.218003	0.00170092
	SM(d18:1/23:1)	sphmyln181231_hs	no identifier assigned	9	.0377(-.034,.1101)	0.307615	-.051(-.172,.0688)	0.4002	-.044(-.126,.0376)	0.288939	0.711436	-.003(-.022,.0166)	0.756814	.0120(-.002,.0268)	0.111525	.0351(-.074,.1443)	0.528693	0.0559093
	SM(d18:1/24:0)	sphmyln18124_hs	HMDB12094	12	-.020(-.104,.0638)	0.636833	.1172(-.061,.2962)	0.19936	.0021(-.120,.1250)	0.972357	0.594862	-.007(-.031,.0168)	0.555643	.0144(-.001,.0299)	0.0674334	.0624(-.102,.2276)	0.458155	0.0140452
	SM(d18:1/24:1)		HMDB12095	10	-.049(-.110,.0118)	0.114058	.0454(-.001,.0928)	0.0594968	.0095(-.040,.0598)	0.70896	0.049267	.0075(-.005,.0202)	0.241835	.0037(-.007,.0152)	0.516699	.0182(-.071,.1078)	0.689636	0.129493
	SM(d18:1/24:2)		no identifier assigned	7	.0021(-.061,.0654)	0.946439	-.048(-.118,.0204)	0.167001	.0141(-.062,.0910)	0.719195	0.581885	.0108(-.010,.0322)	0.322123	.0086(-.007,.0244)	0.286669	-.012(-.094,.0694)	0.766433	0.539228
	SM(d18:1/25:1)		no identifier assigned	10	-.078(-.175,.0174)	0.108759	-.007(-.206,.1912)	0.938588	.0451(-.076,.1670)	0.468522	0.443869	-.004(-.028,.0193)	0.703773	-.014(-.035,.0068)	0.182427	-.016(-.112,.0794)	0.737896	0.265207
	SM(d18:1/25:0)	sphmyln18125_hs	no identifier assigned	19	-.029(-.126,.0669)	0.545993	.0150(-.111,.1415)	0.815008	.0170(-.082,.1170)	0.738048	0.753463	-.014(-.029,-.000)	0.045696	-.001(-.021,.0180)	0.86949	.0465(-.077,.1707)	0.462025	0.00321565
Cholesteryl-esters
	CE18:1		no identifier assigned	11	-.026(-.098,.0449)	0.467186	.0598(-.043,.1637)	0.258063	.0233(-.047,.0941)	0.517536	0.657026	-.013(-.025,-.000)	0.0436602	.0009(-.012,.0140)	0.888093	.0783(-.022,.1791)	0.127575	0.0313798
	CE18:2		no identifier assigned	12	-.065(-.155,.0240)	0.151276	.1098(.0099,.2097)	0.0310781	.0092(-.066,.0853)	0.811253	0.0847384	-.020(-.042,.0014)	0.066875	-.008(-.021,.0047)	0.204287	.1096(-.001,.2211)	0.0539015	0.0445423
	CE20:4	xolest204_hs	no identifier assigned	11	-.016(-.112,.0788)	0.728888	.1312(.0177,.2446)	0.0233869	.0513(-.054,.1575)	0.343496	0.0645171	-.029(-.047,-.011)	0.00153973	-.007(-.028,.0123)	0.443533	.1617(.0547,.2687)	0.00305778	0.0286669
Triglycerides
	TG46:1		no identifier assigned	13	.3326(-.057,.7229)	0.0947944	-.433(-.734,-.133)	0.00464914	.0283(-.406,.4636)	0.898401	0.0202897	.1137(.0570,.1704)	8.44479e-05	.0994(.0349,.1638)	0.00248801	-.035(-.579,.5089)	0.899257	0.000667501
	TG46:2		no identifier assigned	12	.2457(-.085,.5770)	0.145966	-.331(-.603,-.060)	0.0166894	.0294(-.329,.3886)	0.872391	0.0865932	.0880(.0386,.1374)	0.000476251	.0742(.0181,.1303)	0.00953436	-.019(-.463,.4250)	0.931947	0.0184411
	TG48:0		no identifier assigned	15	.1976(-.030,.4261)	0.089937	-.312(-.497,-.126)	0.000996705	-.011(-.301,.2778)	0.937204	0.00283267	.0755(.0336,.1174)	0.000406526	.0652(.0232,.1072)	0.00235037	-.063(-.367,.2401)	0.681413	0.000402672
	TG48:1		no identifier assigned	7	.2235(-.089,.5364)	0.161515	-.355(-.629,-.082)	0.0107155	.0438(-.315,.4031)	0.810745	0.0164794	.0717(.0162,.1272)	0.011307	.0764(.0221,.1307)	0.00579455	-.048(-.507,.4104)	0.83573	0.0173421
	TG48:2		no identifier assigned	7	.1619(-.171,.4950)	0.340498	-.392(-.789,.0043)	0.0525688	.0278(-.363,.4193)	0.889239	0.143606	.0939(.0250,.1629)	0.00751593	.0828(.0171,.1485)	0.0134502	.0577(-.460,.5762)	0.827223	0.0557314
	TG48:3		no identifier assigned	7	.0878(-.204,.3801)	0.556066	-.321(-.696,.0535)	0.0929012	-.045(-.401,.3102)	0.801902	0.350585	.0694(.0024,.1365)	0.0422304	.0561(-.001,.1137)	0.0559018	.0192(-.392,.4307)	0.926989	0.266255
	TG50:1		no identifier assigned	4	.0923(-.131,.3166)	0.419401	-.156(-.386,.0742)	0.183948	.0860(-.155,.3275)	0.484889	0.133347	.0615(.0234,.0996)	0.00154447	.0551(.0124,.0979)	0.0114705	.0474(-.298,.3936)	0.788058	0.0155535
	TG50:2		no identifier assigned	5	.0369(-.185,.2595)	0.744884	-.126(-.393,.1401)	0.352312	.1064(-.105,.3183)	0.324723	0.137976	.0611(.0212,.1010)	0.00263796	.0541(.0130,.0951)	0.00984912	.1008(-.204,.4061)	0.517562	0.0194445
	TG50:3		no identifier assigned	6	-.022(-.287,.2432)	0.869765	-.137(-.460,.1859)	0.40486	.0117(-.272,.2959)	0.935436	0.754244	.0828(.0179,.1478)	0.012397	.0641(.0110,.1173)	0.017822	.1424(-.259,.5442)	0.486997	0.0748844
	TG50:4		no identifier assigned	6	.0011(-.248,.2507)	0.992605	-.196(-.531,.1380)	0.249251	-.136(-.441,.1688)	0.381343	0.596681	.0448(-.019,.1093)	0.173266	.0399(-.002,.0819)	0.0623393	-.040(-.383,.3015)	0.815212	0.319537
	TG51:1		no identifier assigned	9	.1746(-.120,.4702)	0.246747	-.407(-.668,-.146)	0.00224248	.0294(-.285,.3441)	0.854709	0.0177512	.0837(.0408,.1266)	0.000127855	.0691(.0199,.1183)	0.00588708	-.015(-.416,.3849)	0.938927	0.0125622
	TG51:2		no identifier assigned	6	.0889(-.181,.3597)	0.519393	-.317(-.643,.0097)	0.0572208	.0431(-.230,.3166)	0.75739	0.179305	.0932(.0477,.1387)	5.81185e-05	.0609(.0129,.1089)	0.0129024	.0374(-.320,.3956)	0.837683	0.0299699
	TG51:3		no identifier assigned	5	-.017(-.256,.2211)	0.883936	-.157(-.401,.0873)	0.207841	-.017(-.255,.2199)	0.884936	0.664132	.0646(.0229,.1063)	0.00239546	.0413(-.003,.0860)	0.0706894	.0554(-.250,.3611)	0.722041	0.218118
	TG52:1		no identifier assigned	5	.2294(-.053,.5124)	0.112092	-.275(-.546,-.004)	0.0466624	.0125(-.296,.3214)	0.93677	0.066854	.0918(.0486,.1350)	3.13874e-05	.0754(.0255,.1254)	0.00304314	-.013(-.534,.5074)	0.958929	0.000999887
	TG52:2		no identifier assigned	4	.0043(-.129,.1380)	0.949701	.0199(-.203,.2433)	0.861178	.0828(-.049,.2149)	0.219037	0.225084	.0481(.0284,.0677)	1.58244e-06	.0307(.0070,.0544)	0.0108235	.0551(-.134,.2446)	0.568167	0.00877457
	TG52:3		no identifier assigned	5	-.087(-.232,.0580)	0.239328	.0794(-.158,.3171)	0.512104	.0821(-.073,.2373)	0.299548	0.679383	.0498(.0266,.0729)	2.53114e-05	.0240(-.005,.0534)	0.109872	.1224(-.074,.3191)	0.222404	0.100381
	TG52:4		no identifier assigned	6	-.138(-.367,.0897)	0.233622	.0345(-.248,.3176)	0.810653	-.041(-.314,.2323)	0.768188	0.982318	.0756(.0376,.1136)	9.63602e-05	.0335(-.008,.0759)	0.121053	.0857(-.222,.3941)	0.585694	0.131948
	TG52:5		no identifier assigned	7	-.021(-.259,.2174)	0.862832	-.053(-.324,.2171)	0.697635	-.154(-.431,.1230)	0.275764	0.673356	.0550(.0070,.1030)	0.0245735	.0421(.0038,.0804)	0.0310742	-.033(-.355,.2884)	0.838213	0.052985
	TG54:2		no identifier assigned	4	.1328(-.069,.3354)	0.198903	-.091(-.435,.2525)	0.601733	-.034(-.230,.1612)	0.728749	0.593112	.0926(.0557,.1295)	8.58486e-07	.0529(.0168,.0890)	0.00405839	-.011(-.371,.3482)	0.948862	0.00325172
	TG54:3		no identifier assigned	4	-.032(-.164,.0992)	0.628045	.0954(-.205,.3968)	0.534663	.0054(-.176,.1874)	0.952879	0.939128	.0614(.0339,.0889)	1.20221e-05	.0181(-.008,.0452)	0.190092	-.015(-.191,.1594)	0.859143	0.118376
	TG54:4		no identifier assigned	5	-.087(-.251,.0759)	0.293695	.1056(-.093,.3048)	0.298761	-.043(-.289,.2025)	0.729088	0.751725	.0537(.0268,.0805)	8.64575e-05	.0177(-.014,.0499)	0.28098	.0110(-.183,.2058)	0.911298	0.280297
	TG55:2		no identifier assigned	7	.0165(-.081,.1146)	0.740324	-.035(-.152,.0811)	0.547482	.0138(-.091,.1192)	0.797224	0.751706	.0266(.0123,.0408)	0.0002441	.0179(.0025,.0333)	0.0219812	-.037(-.183,.1078)	0.611818	0.0751598
	TG55:3		no identifier assigned	8	-.044(-.149,.0606)	0.4059	.0541(-.075,.1832)	0.411462	.0675(-.017,.1528)	0.120985	0.161286	.0096(-.014,.0334)	0.428441	.0149(-.007,.0369)	0.182804	.0564(-.035,.1482)	0.228805	0.255099
	TG56:3		no identifier assigned	5	.0408(-.136,.2178)	0.650711	-.017(-.333,.2983)	0.913939	-.072(-.283,.1390)	0.503603	0.820457	.0620(.0203,.1037)	0.00354342	.0316(.0001,.0632)	0.0485945	-.047(-.311,.2168)	0.726165	0.0790779
	TG56:5		no identifier assigned	4	-.007(-.165,.1500)	0.922332	.0138(-.315,.3429)	0.934197	.0228(-.146,.1925)	0.792312	0.703736	.0787(.0351,.1222)	0.000394819	.0439(.0159,.0719)	0.00210167	.0330(-.216,.2822)	0.794689	0.00934572
	TG56:6		no identifier assigned	5	-.024(-.196,.1488)	0.785505	.0531(-.221,.3278)	0.704417	.0412(-.155,.2374)	0.680577	0.647639	.0665(.0321,.1009)	0.000147647	.0382(.0098,.0666)	0.00836411	.0331(-.242,.3087)	0.813824	0.0128943
	TG56:7		no identifier assigned	6	-.166(-.394,.0619)	0.153431	-.042(-.394,.3099)	0.813542	-.050(-.403,.3020)	0.778494	0.990564	.0924(.0355,.1493)	0.0014554	.0420(-.005,.0898)	0.0852404	.1480(-.223,.5196)	0.435022	0.14752
	TG56:8		no identifier assigned	8	-.229(-.454,-.004)	0.045695	-.049(-.253,.1534)	0.630977	-.148(-.549,.2518)	0.466626	0.805982	.0545(.0002,.1089)	0.0488296	.0161(-.029,.0619)	0.490474	.0844(-.200,.3698)	0.561758	0.682547
	TG58:6		no identifier assigned	6	-.014(-.175,.1459)	0.857526	-.082(-.374,.2103)	0.582207	-.082(-.310,.1464)	0.480869	0.740202	.0604(.0191,.1017)	0.00411634	.0356(.0068,.0644)	0.0152018	-.005(-.296,.2846)	0.968926	0.0325564
	TG58:9		no identifier assigned	8	-.181(-.423,.0609)	0.142239	.1080(-.186,.4027)	0.472261	.0229(-.250,.2967)	0.869485	0.904936	-.053(-.111,.0050)	0.0736433	-.036(-.068,-.004)	0.0248516	-.256(-.555,.0415)	0.0915337	0.0517096
	TG44:1		no identifier assigned	22	.3761(.0187,.7336)	0.0391311	-.283(-.583,.0176)	0.0650738	.0009(-.367,.3695)	0.995845	0.150949	.0996(.0521,.1471)	3.94365e-05	.0865(.0302,.1428)	0.0025834	-.099(-.591,.3922)	0.691274	0.000274555
	TG46:0		no identifier assigned	21	.2628(.0013,.5242)	0.0487882	-.352(-.553,-.151)	0.000598547	-.033(-.360,.2941)	0.842278	0.00217173	.0819(.0394,.1243)	0.000157993	.0734(.0267,.1202)	0.00205437	-.065(-.397,.2653)	0.696843	2.60975e-05
	TG50:0		no identifier assigned	16	.2690(.0022,.5358)	0.0480931	-.395(-.655,-.134)	0.00297653	-.019(-.367,.3290)	0.913958	0.00637309	.0894(.0388,.1400)	0.000528444	.0765(.0268,.1262)	0.00255405	-.069(-.516,.3782)	0.761305	0.000831744
	TG53:1		no identifier assigned	17	.1891(-.083,.4618)	0.173987	-.329(-.581,-.078)	0.0102372	.0078(-.245,.2609)	0.951541	0.0655764	.0637(.0282,.0991)	0.000429021	.0505(.0114,.0896)	0.0112766	-.061(-.357,.2338)	0.682859	0.0193026
	TG54:1		no identifier assigned	15	.3414(.0232,.6596)	0.0354332	-.414(-.722,-.106)	0.00836615	-.213(-.552,.1242)	0.21503	0.0487052	.0924(.0230,.1618)	0.00901247	.0811(.0349,.1273)	0.000574589	-.210(-.720,.2999)	0.419174	0.00484417
	TG56:2		no identifier assigned	16	.1705(-.086,.4276)	0.193559	-.251(-.556,.0528)	0.105168	-.135(-.475,.2052)	0.436353	0.417132	.0505(-.007,.1081)	0.0851593	.0349(-.005,.0752)	0.090224	-.163(-.558,.2305)	0.415466	0.108562
	TG58:10		no identifier assigned	20	-.233(-.560,.0933)	0.161405	.4574(-.014,.9293)	0.0574	.4334(.0359,.8309)	0.0325742	0.0503466	.0071(-.052,.0664)	0.811813	-.040(-.096,.0149)	0.151565	.2845(-.286,.8554)	0.328594	0.615296
Free fatty acids
	FA C18:0	ocdca	LMFA01010018	12	.0218(-.102,.1462)	0.730393	.0135(-.108,.1355)	0.827796	-.065(-.181,.0501)	0.266381	0.632829	-.002(-.040,.0349)	0.892698	.0003(-.025,.0259)	0.97748	-.102(-.262,.0573)	0.208822	0.222498
	FA C18:2	lnlc	no identifier assigned	18	-.234(-.459,-.010)	0.0402263	.1059(-.077,.2889)	0.256674	.1062(-.153,.3657)	0.422519	0.458894	-.021(-.096,.0534)	0.576221	-.045(-.112,.0214)	0.183246	.1367(-.090,.3636)	0.237324	0.516459
	FA C18:3(w3w6)	lnlnca,lnlncg	no identifier assigned	18	-.104(-.358,.1485)	0.41718	-.047(-.275,.1806)	0.684439	-.085(-.364,.1934)	0.548096	0.790788	.0078(-.059,.0754)	0.819043	-.016(-.074,.0419)	0.579642	-.175(-.402,.0509)	0.128569	0.130162
	FA C20:3(w3w6)	M00010;eic21114tr;dlnlcg	LMFA01030159	11	-.097(-.282,.0881)	0.303785	.2089(.0494,.3684)	0.0102319	.0798(-.132,.2917)	0.460211	0.0518975	-.001(-.082,.0788)	0.961625	-.009(-.065,.0472)	0.748676	.0432(-.181,.2679)	0.706275	0.937663
	FA C20:4(w6)	arachd	no identifier assigned	18	.0128(-.171,.1969)	0.890911	.1617(-.023,.3473)	0.0878836	.0845(-.079,.2488)	0.313577	0.00480909	.0073(-.041,.0564)	0.768591	.0088(-.029,.0468)	0.645795	.0752(-.157,.3083)	0.526964	0.682603
	FA C20:5(w3)	tmndnc	no identifier assigned	22	-.082(-.300,.1359)	0.460521	.0874(-.068,.2435)	0.272395	.0317(-.224,.2877)	0.808213	0.483218	.0347(-.032,.1017)	0.30907	.0083(-.045,.0624)	0.760747	.0581(-.168,.2852)	0.615436	0.128661
	FA C22:5(w3)	clpnd	LMFA04000044	17	-.033(-.274,.2065)	0.783132	.1045(-.122,.3313)	0.366422	.0829(-.193,.3596)	0.55663	0.0926774	.0003(-.086,.0869)	0.994518	-.001(-.062,.0604)	0.969848	.0508(-.251,.3536)	0.741883	0.299712
	FA C16:0	hdca	LMFA01010001	15	-.026(-.196,.1442)	0.763033	-.006(-.183,.1713)	0.945488	.1265(-.028,.2816)	0.109908	0.246297	-.023(-.075,.0277)	0.363427	-.015(-.051,.0212)	0.414941	.0939(-.089,.2775)	0.316191	0.488944
	FA C16:1	hdcea	no identifier assigned	17	-.040(-.355,.2750)	0.801588	-.177(-.588,.2333)	0.396926	.2768(-.043,.5969)	0.0901257	0.0638999	-.042(-.119,.0336)	0.272908	-.022(-.083,.0381)	0.464168	.2928(-.028,.6144)	0.074398	0.624609
	FA C18:1	ocdcea	LMFA01030002	10	-.136(-.363,.0909)	0.240211	-.014(-.174,.1461)	0.861827	.1166(-.115,.3488)	0.324862	0.809908	-.019(-.086,.0486)	0.579783	-.033(-.093,.0277)	0.285953	.0801(-.129,.2893)	0.45257	0.286499
	FA C20:1	CE2510;M00017;M01235	no identifier assigned	12	-.035(-.304,.2332)	0.795802	.0098(-.163,.1833)	0.911188	.0590(-.220,.3384)	0.678724	0.632355	-.011(-.088,.0665)	0.777911	-.015(-.078,.0473)	0.627571	-.025(-.304,.2539)	0.85847	0.136724
	FA C20:2	eidi1114ac	no identifier assigned	13	.0060(-.224,.2371)	0.958937	.0393(-.160,.2390)	0.699394	.0492(-.178,.2775)	0.672097	0.727047	-.003(-.071,.0655)	0.930199	-.013(-.063,.0371)	0.605523	-.005(-.317,.3061)	0.97174	0.571389
	FA C22:4	adrn	LMFA01030178	12	.0383(-.214,.2917)	0.766656	.0138(-.205,.2328)	0.901567	.1252(-.117,.3675)	0.310957	0.0187622	-.008(-.072,.0549)	0.790023	-.002(-.051,.0464)	0.918004	-.025(-.333,.2820)	0.869211	0.352418
	FA C22:5(w6)	dcsptn1	LMFA01030182	12	.0429(-.180,.2665)	0.70686	.0637(-.128,.2555)	0.514874	.0555(-.211,.3224)	0.683584	0.0291718	-.000(-.058,.0563)	0.973154	.0094(-.032,.0512)	0.659172	.0936(-.167,.3550)	0.482604	0.670543
	FA C22:6	crvnc	no identifier assigned	17	-.033(-.251,.1856)	0.766958	.0483(-.147,.2441)	0.628719	.0683(-.236,.3731)	0.660504	0.658311	.0560(-.018,.1311)	0.143012	.0189(-.047,.0854)	0.577784	.2314(-.126,.5890)	0.204696	0.0501571
	FA C24:1	nrvnc	LMFA01030092	21	.0288(-.108,.1661)	0.680526	.0862(-.096,.2689)	0.35533	.0702(-.067,.2082)	0.317977	0.110634	-.004(-.037,.0282)	0.789537	.0114(-.018,.0415)	0.45279	-.017(-.162,.1279)	0.817738	0.625043
	FA C20:3(w9)	M02457	no identifier assigned	45	.0892(-.238,.4170)	0.593579	.0802(-.297,.4577)	0.677119	.1057(-.245,.4566)	0.554765	0.335377	.0274(-.059,.1141)	0.534954	.0259(-.035,.0873)	0.406601	-.002(-.391,.3862)	0.989965	0.444797
	FA C14:0	ttdca	LMFA01010014	17	-.029(-.202,.1440)	0.740405	-.018(-.271,.2345)	0.886821	.1222(-.076,.3213)	0.22865	0.256562	-.034(-.111,.0424)	0.378159	-.016(-.064,.0313)	0.493684	.1306(-.079,.3407)	0.222833	0.573094
	FA C17:0	hpdca	LMFA01010017	20	-.029(-.212,.1530)	0.749956	.0087(-.223,.2410)	0.941046	.0254(-.179,.2305)	0.807771	0.987057	-.023(-.091,.0437)	0.488076	-.014(-.048,.0194)	0.400656	.0813(-.152,.3148)	0.494593	0.61689
	FA C17:1	M00003;M01238	no identifier assigned	21	.0561(-.239,.3516)	0.709396	-.270(-.631,.0896)	0.140839	.1799(-.076,.4363)	0.169104	0.293771	-.027(-.096,.0421)	0.443218	-.011(-.058,.0351)	0.622948	.2831(.0032,.5630)	0.0474296	0.827121
	FA C22:1	doco13ac	no identifier assigned	24	-.025(-.194,.1423)	0.762132	-.095(-.342,.1502)	0.445172	.0113(-.238,.2609)	0.92882	0.905722	.0152(-.051,.0820)	0.653486	-.008(-.044,.0279)	0.650245	-.230(-.434,-.027)	0.0260519	0.0406207
	FA C24:0	lgnc	LMFA01010024	30	.0784(-.144,.3012)	0.490413	-.003(-.350,.3429)	0.983614	-.167(-.387,.0515)	0.133679	0.513868	-.004(-.053,.0437)	0.842844	.0108(-.032,.0542)	0.622518	-.245(-.539,.0485)	0.101752	0.975397
QC RSD%=quality control relative standard deviation in %, SD=standard deviation, CI=confidence interval, UPDRS=Unified Parkinson's Disease Rating Scale
Estimates from mixed effect linear regression with random intercepts for subject. All analyses adjusted for age, sex, length of disease and wave (categorical).
Levodopa intake according to 3-Methoxytyrosine levels
In bold, FDR<0.05 for association with levodopa dose

## Sheet: Summary S5
Summary Statistics S3: Summary statistics for the longitudinal association analyses in Parkinson's disease cases on UPDRS scales with the z-transformed log metabolite concentration being the predictor of interest
				Scale 1: nonmotor experiences of daily living				Scale 2: motor experiences of daily living				Scale 3: motor examination				Scale 4: motor complications				Total sum of all scales
Class	Metabolite	VMH abbreviation	HMDB/Lipidmaps/PubchemID	QC RSD %	OR per SD(95%-CI)	p-val main-effect	p-val wave-metabolite interaction terms	p-val (global test)	OR per SD(95%-CI)	p-val main-effect	p-val wave-metabolite interaction terms	p-val (global test)	b per SD(95%-CI)	p-val main-effect	p-val wave-metabolite interaction terms	p-val (global test)	OR per SD(95%-CI)	p-val main-effect	p-val wave-metabolite interaction terms	p-val (global test)	b per SD(95%-CI)	p-val main-effect	p-val wave-metabolite interaction terms	p-val (global test)
Bile Acids
	Cholate	cholate	HMDB00619	4	.972(.593,1.59)	0.9116	0.934126	0.9863	1.02(.632,1.65)	0.93173	0.912296	0.979097	1.4553(-1.409,4.3201)	0.319426	0.90378	0.738577	1.08(.539,2.17)	0.822	0.910957	0.970021	1.7167(-3.094,6.5278)	0.484314	0.943969	0.884118
	Chenodeoxycholate	C02528	LMP000440	8	.783(.475,1.29)	0.340269	0.628642	0.534954	.724(.449,1.16)	0.184758	0.190322	0.183139	.11175(-2.453,2.6766)	0.931947	0.723243	0.883408	.867(.429,1.75)	0.691932	0.223987	0.380408	-.7255(-5.125,3.6740)	0.746535	0.568682	0.737618
	Deoxycholate	dchac	HMDB00626	5	.737(.418,1.30)	0.294271	0.524589	0.428261	.624(.361,1.07)	0.0904589	0.120479	0.0802664	-.8607(-3.393,1.6719)	0.505344	0.586079	0.650148	.636(.272,1.48)	0.297025	0.282377	0.344609	-2.123(-6.391,2.1446)	0.329507	0.451506	0.404841
	Glycocholate	gchola	HMDB00138	11	.776(.417,1.44)	0.424003	0.211807	0.275194	1.03(.565,1.88)	0.91649	0.115212	0.227916	3.5634(.88975,6.2371)	0.0089962	0.209336	0.00692686	1.37(.570,3.30)	0.478343	0.572058	0.622228	3.8575(-.0425,7.7576)	0.0525506	0.197746	0.0466594
	Glycochenodeoxycholate	dgchol	HMDB0000637	6	1.01(.563,1.83)	0.958355	0.72097	0.867364	1.57(.888,2.79)	0.119995	0.58491	0.329931	4.5414(2.1831,6.8998)	0.000160446	0.752375	3.85941e-05	1.16(.503,2.69)	0.72119	0.50705	0.681357	5.8812(2.4093,9.3530)	0.000899738	0.888718	0.000527866
	Glycodeocycholate	M01989	HMDB00631	4	.861(.458,1.61)	0.643223	0.0497863	0.0997982	1.01(.573,1.80)	0.953062	0.00262804	0.00773884	2.8295(.40391,5.2551)	0.0222342	0.0428786	0.00805559	.711(.268,1.88)	0.493049	0.19069	0.327639	3.0886(-.6623,6.8395)	0.106554	0.00229673	0.00293356
	Glycolithocholate	HC02193	HMDB0000698	8	1.25(.719,2.19)	0.423296	0.285631	0.373796	1.30(.789,2.14)	0.301172	0.21146	0.252533	2.6367(.22391,5.0495)	0.0322051	0.376075	0.0641747	.485(.191,1.23)	0.128319	0.912933	0.496901	3.1982(-.0698,6.4663)	0.0551016	0.358964	0.0636249
	Taurocholate	tchola	HMDB00036	9	.735(.391,1.38)	0.339455	0.41976	0.434881	1.04(.562,1.92)	0.89809	0.0650341	0.139849	2.7783(.03349,5.5232)	0.0472687	0.123542	0.0105193	1.46(.567,3.77)	0.431791	0.534658	0.585199	2.9853(-1.260,7.2314)	0.168194	0.140101	0.0436309
	Taurodeoxycholate	tdechola	HMDB00896	11	1.03(.541,1.96)	0.927205	0.580307	0.772281	1.66(.885,3.12)	0.113712	0.191468	0.128062	5.0123(2.4393,7.5853)	0.000134488	0.459485	9.54299e-06	1.43(.573,3.59)	0.440891	0.718773	0.71992	6.5909(2.5434,10.638)	0.00141492	0.432464	0.000253226
	Taurolithocholate	HC02192	HMDB0000722	10	1.13(.634,2.03)	0.667679	0.41894	0.577266	1.82(1.06,3.13)	0.0295124	0.770045	0.162962	4.8466(2.5879,7.1054)	2.60499e-05	0.455995	4.40051e-06	.965(.387,2.40)	0.939196	0.500429	0.705574	6.3847(3.0044,9.7650)	0.000213873	0.78301	0.000685799
	Taurohyodeoxycholate		119046	17	1.18(.689,2.03)	0.541525	0.575727	0.746964	1.14(.690,1.90)	0.59848	0.376844	0.504452	3.5421(1.2831,5.8010)	0.00211672	0.923106	0.00176398	1.03(.481,2.20)	0.936798	0.315843	0.50667	4.3016(.63349,7.9697)	0.0215359	0.912216	0.0308286
	Taurolithocholate 3-sulfate	HC02198	HMDB0002580	28	.788(.416,1.49)	0.466471	0.768901	0.785873	.927(.515,1.66)	0.800854	0.262953	0.438063	.98952(-2.283,4.2620)	0.553427	0.200759	0.285333	.866(.340,2.20)	0.763317	0.173006	0.315429	.49892(-4.871,5.8693)	0.855515	0.160627	0.229752
	Ursodeoxycholate	HC02194	HMDB00946	16	.722(.428,1.21)	0.221945	0.583985	0.46831	.968(.602,1.55)	0.894227	0.468625	0.67485	1.1051(-1.037,3.2473)	0.311974	0.967973	0.658226	.784(.299,2.05)	0.621557	0.0939568	0.179521	1.0159(-3.047,5.0793)	0.624111	0.869369	0.863292
	Glycoursodeoxycholate	HC02196	HMDB00708	15	1.19(.729,1.94)	0.485431	0.72221	0.822803	1.25(.780,2.03)	0.345124	0.900433	0.740501	2.8823(.76048,5.0042)	0.00775819	0.745012	0.0089356	.940(.450,1.96)	0.870878	0.348992	0.549232	3.7546(.40950,7.0997)	0.0278139	0.876261	0.0791316
	Taurochenodeoxycholate	tdchola	HMDB00951	16	.883(.477,1.63)	0.692704	0.0511908	0.0974035	1.09(.614,1.95)	0.756966	0.000928063	0.0028489	2.9977(.39110,5.6044)	0.0241939	0.0208526	0.000546943	1.01(.389,2.61)	0.982957	0.192166	0.342974	3.5190(-.3835,7.4216)	0.0771746	0.00357948	0.000878645
Lysophosphatic acids
	LPAC14:0		LMGP10050007	13	1.70(.947,3.08)	0.0748992	0.278067	0.161002	1.76(1.03,2.99)	0.0359821	0.688224	0.159492	2.8795(.10165,5.6575)	0.0421852	0.869443	0.092454	1.24(.559,2.78)	0.587849	0.188709	0.301343	4.6738(.46645,8.8812)	0.0294615	0.97808	0.0628137
	LPAC16:0		LMGP10050006	11	1.83(.967,3.47)	0.0630255	0.119576	0.0620167	1.46(.883,2.41)	0.139269	0.385879	0.26407	2.4353(-.3306,5.2013)	0.0844103	0.6047	0.027722	1.38(.549,3.48)	0.491387	0.123291	0.208261	3.8723(-.8916,8.6364)	0.111134	0.971522	0.0597772
	LPAC16:1		LMGP10050016	13	1.49(.732,3.05)	0.268098	0.0355991	0.0634154	1.47(.789,2.77)	0.222018	0.642642	0.500736	1.3500(-2.135,4.8352)	0.447699	0.934791	0.795308	2.10(.688,6.44)	0.191364	0.0834249	0.1113	3.0345(-2.760,8.8294)	0.304713	0.578644	0.537802
	LPAC18:0		LMGP10050005	12	.761(.463,1.25)	0.281586	0.65088	0.60586	.721(.440,1.17)	0.193037	0.890174	0.572609	-1.438(-3.717,.84077)	0.216107	0.856218	0.546824	1.62(.758,3.48)	0.211067	0.599455	0.611049	-2.644(-5.947,.65815)	0.116554	0.850466	0.4128
	LPAC18:1		LMGP10050008	10	1.36(.790,2.36)	0.263464	0.164093	0.184617	1.41(.880,2.28)	0.150576	0.936101	0.541009	1.3801(-1.886,4.6471)	0.407669	0.92079	0.842741	2.88(1.19,6.94)	0.018193	0.174638	0.03394	3.0975(-1.774,7.9698)	0.212741	0.903494	0.663139
	LPAC18:2	HC02033	LMGP10050017	12	1.16(.684,1.99)	0.568643	0.0900408	0.163706	1.29(.808,2.06)	0.284733	0.870184	0.704296	1.0496(-2.084,4.1840)	0.511617	0.792172	0.851349	2.20(.987,4.90)	0.0537437	0.380669	0.171773	2.2031(-2.565,6.9717)	0.365198	0.895921	0.798911
	LPAC18:3(w3w6)		LMGP10050023	13	.934(.567,1.53)	0.790651	0.401005	0.591204	1.29(.809,2.05)	0.283415	0.8124	0.672904	.40779(-2.546,3.3616)	0.786711	0.692046	0.859994	2.29(1.15,4.58)	0.01806	0.160736	0.0521069	1.3413(-3.110,5.7931)	0.55484	0.621979	0.770681
	LPAC20:3		LMGP10050028	8	.938(.554,1.58)	0.813148	0.055752	0.123025	.820(.506,1.33)	0.423463	0.886237	0.812405	-2.019(-4.860,.82163)	0.163588	0.944334	0.449096	1.11(.465,2.64)	0.813585	0.831505	0.940424	-2.701(-6.559,1.1563)	0.169913	0.933296	0.462898
	LPAC20:4		LMGP10050013	12	1.02(.639,1.62)	0.932015	0.025641	0.0598841	1.03(.674,1.58)	0.873123	0.699351	0.866869	-.5787(-2.964,1.8075)	0.634546	0.973378	0.957061	1.37(.656,2.86)	0.400392	0.219377	0.307817	-.1401(-3.686,3.4060)	0.938258	0.689005	0.85844
	LPAC20:5	M00452	LMGP10050033	13	1.21(.725,2.01)	0.464537	0.588166	0.509677	1.01(.635,1.61)	0.952688	0.755276	0.905133	.74352(-1.681,3.1684)	0.547862	0.741365	0.842779	1.52(.667,3.48)	0.317229	0.377028	0.417255	1.1640(-2.365,4.6932)	0.517982	0.678877	0.805759
	LPAC22:5		no identifier assigned	13	1.23(.761,2.01)	0.388037	0.164716	0.201757	1.36(.864,2.15)	0.181633	0.984978	0.625639	.50428(-2.248,3.2574)	0.719599	0.885999	0.928401	1.79(.849,3.78)	0.125325	0.536704	0.321654	2.0769(-2.031,6.1857)	0.321794	0.803002	0.711313
	LPAC22:6	M00450	LMGP10050019	13	1.55(.901,2.66)	0.113252	0.145702	0.0767615	1.10(.665,1.82)	0.707608	0.523127	0.70541	-.0745(-3.123,2.9739)	0.961776	0.966498	0.995364	.788(.344,1.80)	0.573186	0.490108	0.619121	.94941(-3.758,5.6574)	0.69266	0.814817	0.936269
	LPAC20:1		LMGP10050026	24	1.28(.818,2.01)	0.277083	0.552744	0.592567	1.19(.778,1.82)	0.419648	0.838796	0.779867	.99711(-1.191,3.1853)	0.37181	0.608935	0.583091	1.05(.568,1.94)	0.873161	0.168887	0.303637	1.8564(-1.273,4.9862)	0.245018	0.764259	0.605509
	LPAC22:4		LMGP10050020	15	1.22(.728,2.05)	0.446717	0.27578	0.27372	1.35(.852,2.15)	0.198041	0.85548	0.601962	.69808(-1.946,3.3427)	0.60491	0.780766	0.883032	1.60(.719,3.55)	0.249071	0.342065	0.331256	2.3274(-1.696,6.3509)	0.256896	0.643275	0.641663
Other Lipids (oxidative stress platform)
	Platelet activating factor C16:0		no identifier assigned	13	.980(.618,1.55)	0.932394	0.43902	0.648008	.900(.596,1.35)	0.617395	0.766091	0.850475	-.5926(-2.543,1.3576)	0.55143	0.720591	0.863541	.944(.456,1.95)	0.877287	0.70853	0.86478	-1.197(-4.251,1.8554)	0.441944	0.754928	0.867655
	Sphingosine-1-phosphate	sphs1p	LMSP01050001	6	.873(.433,1.76)	0.705773	0.00403758	0.01089	.865(.453,1.65)	0.66287	0.270106	0.428328	.46651(-2.609,3.5429)	0.766302	0.451196	0.357197	1.01(.365,2.83)	0.973505	0.848084	0.953854	-.6123(-5.587,4.3627)	0.809371	0.14255	0.186665
	cyclic LPAC16:0		no identifier assigned	13	1.29(.799,2.08)	0.29482	0.067847	0.0888131	1.09(.728,1.63)	0.669315	0.873555	0.926868	.68793(-1.535,2.9109)	0.544163	0.461553	0.617132	1.39(.736,2.63)	0.307016	0.299209	0.375321	1.2280(-2.176,4.6321)	0.47954	0.854495	0.868836
	cyclic LPAC18:1		LMGP00000056	14	1.41(.827,2.41)	0.205745	0.863791	0.255067	1.17(.738,1.86)	0.497736	0.788515	0.832462	.66757(-2.576,3.9118)	0.686726	0.765703	0.899848	1.54(.740,3.21)	0.246674	0.133216	0.18532	1.5438(-3.313,6.4008)	0.533296	0.817684	0.863537
	cyclic LPAC18:2		no identifier assigned	15	1.28(.784,2.10)	0.320108	0.736826	0.403945	1.15(.759,1.76)	0.493892	0.754243	0.808186	-.3187(-2.361,1.7235)	0.759696	0.42991	0.604697	1.93(.960,3.90)	0.0646485	0.191321	0.115846	.41751(-2.745,3.5804)	0.795851	0.48666	0.667146
	Sphinganine-1-phosphate	sph1p	LMSP01050002	17	1.23(.741,2.05)	0.418794	0.245003	0.347812	1.18(.738,1.89)	0.484524	0.136561	0.213752	.14620(-2.227,2.5201)	0.90392	0.198851	0.346735	1.19(.568,2.49)	0.642644	0.0979835	0.198995	.27886(-3.463,4.0211)	0.883882	0.247339	0.420736
	cyclic LPAC18:0		LMGP00000055	19	.906(.570,1.43)	0.676216	0.526285	0.717642	.814(.530,1.25)	0.349189	0.984815	0.806095	-1.066(-3.231,1.0970)	0.333865	0.990584	0.741779	1.07(.494,2.35)	0.849197	0.182006	0.330483	-1.970(-5.349,1.4087)	0.253067	0.985974	0.719377
	cyclic LPAC20:4		no identifier assigned	18	1.03(.643,1.65)	0.900014	0.920384	0.929566	1.29(.839,2.00)	0.241446	0.74375	0.58697	1.1476(-1.144,3.4401)	0.32649	0.655107	0.588751	1.66(.891,3.10)	0.109627	0.559434	0.330906	2.2718(-1.350,5.8943)	0.219006	0.675999	0.479874
	8-iso-PGF2a		LMFA03110001	14	1.50(.809,2.81)	0.195987	0.0895427	0.136296	.782(.480,1.27)	0.326072	0.27427	0.321497	-1.109(-4.055,1.8352)	0.460119	0.143768	0.259889	.688(.289,1.63)	0.397774	0.558722	0.629907	-1.954(-5.936,2.0277)	0.336081	0.0949476	0.177751
	8,12-iPF2a VI		no identifier assigned	7	.693(.367,1.30)	0.258045	0.707823	0.620749	.740(.421,1.29)	0.294149	0.512352	0.476744	-1.082(-4.239,2.0744)	0.501519	0.984923	0.936371	1.64(.617,4.40)	0.31847	0.208227	0.274166	-1.763(-6.486,2.9601)	0.464348	0.994879	0.852703
	8-iso-PGA1		LMFA03110008	24	1.33(.848,2.11)	0.210398	0.363139	0.301523	1.46(.981,2.19)	0.061726	0.947688	0.304745	1.1376(-.7990,3.0743)	0.249603	0.557893	0.602212	1.28(.714,2.30)	0.402794	0.0617207	0.0927741	2.5315(-.2989,5.3620)	0.0796086	0.486015	0.329713
	10-nitro FA C18:2		LMFA01120001/2	20	.766(.466,1.25)	0.293389	0.329642	0.401928	.847(.549,1.30)	0.455608	0.210515	0.296986	-1.057(-3.405,1.2894)	0.377066	0.223885	0.192569	.819(.392,1.71)	0.597327	0.233174	0.363899	-1.839(-5.273,1.5946)	0.293829	0.222259	0.151432
	nitro alpha linolenic acid		no identifier assigned	18	.741(.448,1.22)	0.24536	0.268292	0.29653	.767(.480,1.22)	0.268685	0.814624	0.641517	-.5381(-3.331,2.2549)	0.705697	0.779011	0.910335	1.10(.525,2.30)	0.798595	0.706307	0.862516	-1.278(-5.591,3.0337)	0.561141	0.919349	0.939227
	Prostaglandin A2	HC02203	LMFA03010035	15	1.06(.678,1.65)	0.797193	0.354375	0.548312	1.04(.677,1.60)	0.850484	0.836545	0.941678	-1.652(-3.744,.43911)	0.121488	0.824648	0.391325	1.58(.810,3.10)	0.177677	0.979709	0.592189	-1.822(-5.358,1.7138)	0.312494	0.867813	0.726782
	Prostaglandin FA2	prostgf2	LMFA03010002	16	.831(.508,1.36)	0.464497	0.518824	0.635802	.755(.475,1.19)	0.234221	0.95917	0.677298	-1.317(-3.529,.89393)	0.24292	0.887437	0.635416	.688(.347,1.36)	0.286003	0.0767401	0.0735335	-2.341(-5.629,.94599)	0.162701	0.997323	0.538815
	Sphingosine(1)#	sphings	LMSP01010001	19	1.06(.651,1.75)	0.794318	0.732759	0.854233	.867(.531,1.41)	0.571588	0.277472	0.418486	-.6260(-3.195,1.9438)	0.633025	0.0433401	0.0863623	.756(.375,1.52)	0.434225	0.100491	0.1621	-1.294(-5.086,2.4979)	0.503482	0.106611	0.127589
	Sphingosine(2)#	sphings	LMSP01010001	18	1.04(.662,1.63)	0.858698	0.477151	0.659178	.806(.512,1.26)	0.350082	0.476026	0.502587	-.9982(-3.543,1.5466)	0.442009	0.170297	0.141418	.843(.463,1.53)	0.578349	0.137458	0.229886	-1.734(-5.548,2.0798)	0.372797	0.341488	0.209997
Acyl-Carnitines
	2-methylbutyroylcarnitine		HMDB41993	5	1.23(.725,2.10)	0.435518	0.802267	0.922848	.913(.525,1.58)	0.749451	0.715236	0.869566	.51767(-1.870,2.9060)	0.670971	0.825138	0.890456	.936(.431,2.03)	0.868485	0.822964	0.942362	.10554(-3.994,4.2057)	0.959763	0.922115	0.983355
	Butyrylcarnitine	c4crn	HMDB02013	4	1.01(.581,1.78)	0.94534	0.589107	0.774104	1.14(.681,1.92)	0.609514	0.998814	0.956465	1.3102(-.9461,3.5665)	0.255083	0.778368	0.56294	1.45(.530,4.01)	0.464272	0.391624	0.46901	1.9424(-1.501,5.3859)	0.268915	0.981921	0.672651
	Carnitine	crn	HMDB00062	6	.709(.430,1.16)	0.177445	0.957088	0.576724	.856(.526,1.39)	0.531797	0.786712	0.831096	.65791(-1.817,3.1333)	0.602424	0.014136	0.0200036	.951(.430,2.10)	0.902514	0.711658	0.875484	-.0244(-3.781,3.7325)	0.989811	0.26143	0.440644
	Decanoylcarnitine	c10crn	HMDB00651	6	.974(.605,1.56)	0.916225	0.588625	0.777189	.804(.517,1.25)	0.332744	0.243655	0.296297	-.1350(-2.224,1.9540)	0.899141	0.814904	0.937034	1.22(.524,2.87)	0.636546	0.0712536	0.145954	-.4202(-3.748,2.9075)	0.804494	0.739327	0.891009
	Decenoylcarnitine	c101crn	HMDB13205	6	1.06(.637,1.77)	0.815098	0.68958	0.859625	.862(.547,1.36)	0.525569	0.270897	0.396752	.09636(-2.136,2.3287)	0.93258	0.667136	0.823869	.936(.437,2.00)	0.866454	0.294263	0.477918	-.0428(-3.426,3.3406)	0.980207	0.626695	0.807197
	Dodecenoylcarnitine	ddece1crn	HMDB13326	5	.951(.575,1.57)	0.847012	0.88366	0.960938	.834(.526,1.32)	0.442218	0.650126	0.70151	-.4773(-2.413,1.4591)	0.628982	0.771765	0.835521	1.00(.450,2.25)	0.986902	0.359429	0.562427	-.7013(-3.768,2.3661)	0.654047	0.850703	0.882192
	Hexadecenoylcarnitine		HMDB13207	6	.925(.541,1.57)	0.775397	0.281926	0.444558	.754(.449,1.26)	0.28602	0.415531	0.401635	-1.562(-3.760,.63656)	0.163765	0.721372	0.431585	.910(.395,2.09)	0.826257	0.231929	0.39805	-2.246(-5.919,1.4251)	0.230421	0.714674	0.392319
	Hexanoylcarnitine	c6crn	HMDB00756	6	.893(.533,1.49)	0.669328	0.661317	0.745216	.696(.427,1.13)	0.146636	0.162737	0.133384	-.2951(-2.507,1.9175)	0.793756	0.516787	0.723689	.824(.347,1.95)	0.661477	0.154673	0.270737	-1.149(-4.734,2.4352)	0.529615	0.525469	0.665097
	Isobutyrylcarnitine	c4crn	HMDB02013	5	1.23(.706,2.17)	0.455293	0.957373	0.970275	.901(.492,1.65)	0.737238	0.741502	0.876287	.06599(-2.680,2.8126)	0.962438	0.774596	0.914057	.696(.286,1.69)	0.424833	0.65764	0.70848	-.6380(-5.356,4.0801)	0.790986	0.903367	0.959585
	Isovalerylcarnitine	ivcrn	HMDB00688	5	.987(.557,1.74)	0.965284	0.608825	0.732606	1.05(.620,1.80)	0.832842	0.556269	0.741209	.02614(-2.381,2.4341)	0.98302	0.336883	0.512125	.630(.269,1.47)	0.28677	0.895117	0.765364	-.2329(-4.185,3.7192)	0.908048	0.642727	0.828918
	Lauroylcarnitine	ddeccrn	HMDB02250	6	1.04(.650,1.67)	0.854647	0.909727	0.978637	.823(.532,1.27)	0.382984	0.709034	0.70494	-.0810(-1.945,1.7838)	0.932109	0.914076	0.980503	1.32(.570,3.08)	0.512165	0.0789793	0.152695	-.2504(-3.232,2.7314)	0.869258	0.950691	0.989818
	Linoleylcarnitine	lnlccrn	HMDB06469	6	1.12(.620,2.02)	0.706073	0.546512	0.750962	.775(.450,1.33)	0.359351	0.656904	0.657007	-.9401(-3.562,1.6817)	0.482195	0.578421	0.713768	.974(.425,2.22)	0.950534	0.701936	0.871346	-1.500(-5.514,2.5140)	0.46388	0.541334	0.650154
	Myristoilcarnitine	M02973	HMDB05066	6	1.12(.688,1.83)	0.637516	0.877341	0.959127	.807(.512,1.27)	0.358352	0.840498	0.773758	-.6568(-2.825,1.5114)	0.552668	0.848678	0.911675	1.12(.493,2.55)	0.781828	0.238375	0.409507	-1.016(-4.484,2.4503)	0.56539	0.936193	0.944004
	Nonaylcarnitine	pmtcrn	HMDB13288	7	1.10(.672,1.82)	0.688856	0.724641	0.868866	1.13(.720,1.77)	0.59306	0.771408	0.845047	-.5432(-3.092,2.0061)	0.676185	0.237304	0.385739	1.28(.625,2.64)	0.494549	0.715886	0.789715	-.3072(-4.362,3.7482)	0.881956	0.349287	0.549676
	Octanoylcarnitine	c8crn	HMDB00791	8	.954(.577,1.57)	0.854629	0.55726	0.733047	.752(.471,1.19)	0.231017	0.16668	0.180723	-.4759(-2.570,1.6189)	0.656116	0.648641	0.803092	1.06(.455,2.49)	0.882383	0.111976	0.222734	-1.011(-4.363,2.3390)	0.553922	0.549186	0.70051
	Octenoylcarnitine	c81crn	HMDB13324	6	.933(.500,1.74)	0.829404	0.368009	0.528189	.758(.424,1.35)	0.34932	0.584868	0.589152	-.9467(-4.648,2.7550)	0.616193	0.385427	0.553936	.979(.407,2.35)	0.963009	0.13089	0.254317	-1.636(-6.985,3.7130)	0.548874	0.415398	0.518619
	Oleylcarnitine	odecrn	HMDB05065	8	1.03(.613,1.74)	0.899533	0.453117	0.663202	.753(.453,1.25)	0.274799	0.339527	0.339044	-1.256(-2.942,.42922)	0.144026	0.447803	0.326538	.979(.460,2.08)	0.95796	0.398227	0.604875	-1.748(-4.593,1.0954)	0.228172	0.354146	0.312771
	Tetradecadienylcarnitine		HMDB13331	5	.958(.584,1.57)	0.868075	0.966501	0.988567	.832(.527,1.31)	0.430958	0.836789	0.814786	-.0084(-1.781,1.7651)	0.992588	0.952807	0.991712	1.01(.456,2.25)	0.970427	0.204878	0.364472	-.2323(-3.059,2.5943)	0.872012	0.972102	0.995309
	Tetradecenoylcarnitine	ttdcrn	HMDB02014	6	.963(.589,1.57)	0.881424	0.836908	0.942832	.768(.486,1.21)	0.257836	0.64935	0.550519	-.6043(-2.403,1.1943)	0.510173	0.761751	0.798094	.881(.402,1.93)	0.753091	0.160338	0.277896	-1.114(-4.034,1.8047)	0.454248	0.846198	0.78733
	Tiglylcarnitine	c51crn	HMDB02366	7	.990(.600,1.63)	0.969513	0.936976	0.960575	.739(.437,1.25)	0.260366	0.713811	0.603627	-1.214(-3.612,1.1839)	0.321051	0.985481	0.799822	1.14(.573,2.28)	0.701096	0.781603	0.862942	-1.931(-5.438,1.5763)	0.280529	0.989333	0.717574
	Acetylcarnitine	acrn	HMDB00201	26	.807(.519,1.25)	0.344525	0.0582238	0.0846087	.742(.484,1.13)	0.171897	0.193819	0.154176	.02696(-1.707,1.7612)	0.975689	0.468296	0.565698	1.02(.454,2.30)	0.957904	0.358058	0.561105	-.6483(-3.954,2.6578)	0.700706	0.484756	0.662012
	Valerylcarnitine	ivcrn	HMDB00688	20	.769(.442,1.33)	0.352292	0.494575	0.402848	1.12(.683,1.84)	0.64486	0.582559	0.717226	.39088(-2.338,3.1198)	0.778907	0.938842	0.925109	.702(.317,1.55)	0.383705	0.692865	0.708362	.04241(-3.957,4.0425)	0.983419	0.820953	0.915947
Amines
	Choline	chol	HMDB00097	5	.539(.296,.981)	0.0433632	0.0220298	0.00781969	.914(.515,1.62)	0.761475	0.170408	0.308613	-1.099(-3.716,1.5184)	0.410529	0.396338	0.366167	.588(.225,1.53)	0.278354	0.499133	0.466248	-2.394(-6.899,2.1095)	0.29739	0.412337	0.349606
	Betaine	glyb	HMDB00043	6	.462(.253,.842)	0.0117464	0.205039	0.0293856	.712(.399,1.27)	0.250514	0.6588	0.555992	-1.988(-5.054,1.0783)	0.203837	0.800997	0.536672	.356(.130,.974)	0.0442939	0.183692	0.080483	-3.718(-9.233,1.7954)	0.186228	0.809534	0.543147
	Trimethylamine-N-oxide	tmao	HMDB00925	30	.995(.616,1.61)	0.9866	0.553237	0.712788	.848(.532,1.35)	0.488862	0.695708	0.766809	-1.529(-3.774,.71432)	0.181504	0.904079	0.585287	2.01(.896,4.51)	0.0898443	0.876093	0.328528	-1.715(-5.365,1.9345)	0.356929	0.883263	0.784196
	Methoxytyrosine	CE2176	HMDB01434	9	.940(.437,2.02)	0.875317	0.714227	0.867917	.472(.213,1.04)	0.0631341	0.477221	0.175791	-4.371(-8.227,-.5150)	0.0263002	0.344348	0.0635733	1.21(.450,3.25)	0.70431	0.973432	0.979964	-5.826(-11.79,.14647)	0.0558897	0.395002	0.145388
	Citrulline	citr_L	HMDB00904	8	.621(.339,1.13)	0.123766	0.421431	0.281011	.920(.526,1.60)	0.771425	0.953244	0.979231	-.4058(-3.450,2.6388)	0.793874	0.619639	0.806362	.957(.367,2.49)	0.92835	0.252886	0.428855	-.8001(-5.569,3.9691)	0.7423	0.700883	0.850756
	Cystathionine	cyst_L	HMDB00099	9	1.36(.779,2.39)	0.276242	0.447713	0.556327	.873(.514,1.48)	0.616553	0.730413	0.849264	-.7966(-3.961,2.3687)	0.621818	0.396377	0.573794	1.40(.684,2.89)	0.352646	0.629081	0.535117	-.7595(-5.818,4.2989)	0.768536	0.53709	0.740996
	Cysteine	cys_L	HMDB00574	5	1.09(.612,1.95)	0.76185	0.236124	0.403652	1.30(.739,2.30)	0.358424	0.266357	0.321977	-.0455(-3.561,3.4700)	0.979745	0.694064	0.85833	.779(.320,1.89)	0.58212	0.936552	0.934417	.83513(-5.424,7.0947)	0.793714	0.478286	0.630281
	DL3-aminoisobutyrate	C02356	HMDB03911	5	.938(.538,1.63)	0.821749	0.184773	0.332875	.857(.493,1.48)	0.584188	0.170205	0.274792	-1.147(-4.336,2.0416)	0.480672	0.290933	0.0688388	.664(.279,1.58)	0.35661	0.765128	0.72475	-1.526(-6.257,3.2040)	0.527009	0.240097	0.103805
	Ethanolamine	etha	HMDB00149	7	1.31(.771,2.23)	0.314942	0.581164	0.435076	1.23(.775,1.96)	0.376186	0.612998	0.632345	.28162(-2.838,3.4017)	0.859582	0.701528	0.870284	.835(.408,1.70)	0.621866	0.579927	0.717825	.83462(-3.857,5.5262)	0.72734	0.776607	0.916024
	Gamma-Glutamylglutamine		HMDB11738	9	1.05(.628,1.76)	0.844367	0.280131	0.460507	1.07(.681,1.69)	0.757234	0.639274	0.804584	.62220(-1.525,2.7700)	0.57019	0.538014	0.699793	1.56(.753,3.26)	0.229062	0.0272417	0.0398603	1.2484(-2.542,5.0392)	0.518611	0.648801	0.769619
	Gamma-glutamylalanine	gluala	HMDB06248	7	.921(.543,1.56)	0.761929	0.788324	0.901332	1.15(.695,1.91)	0.577032	0.256685	0.388044	.38872(-2.563,3.3411)	0.79636	0.137131	0.247002	1.75(.832,3.70)	0.138917	0.640056	0.408751	1.3121(-3.897,6.5215)	0.62152	0.250025	0.386366
	Gamma-aminobutyrate	4abut	HMDB00112	6	.870(.484,1.56)	0.643173	0.233208	0.344249	.806(.474,1.36)	0.425795	0.0746035	0.126086	-2.540(-5.628,.54745)	0.106853	0.0272015	0.0540109	.868(.391,1.92)	0.72914	0.45618	0.66556	-3.455(-8.079,1.1680)	0.142966	0.0315618	0.0589397
	Glutathione	gthrd	HMDB00125	8	1.02(.594,1.77)	0.925535	0.365411	0.545488	1.19(.732,1.96)	0.470298	0.299824	0.415209	.99392(-2.492,4.4807)	0.576375	0.137488	0.264098	1.09(.441,2.71)	0.845752	0.535807	0.739521	1.4580(-3.946,6.8622)	0.596964	0.251896	0.416145
	Glycine	gly	HMDB00123	6	.639(.317,1.28)	0.210468	0.534106	0.730498	1.50(.751,2.99)	0.249544	0.252979	0.281712	2.4478(-1.126,6.0221)	0.179508	0.218927	0.20887	1.73(.625,4.83)	0.289017	0.952946	0.781822	3.4405(-2.290,9.1712)	0.239302	0.33907	0.33225
	Homocitrulline	hmcr	HMDB00679	12	1.57(.915,2.72)	0.100508	0.514616	0.36476	1.34(.778,2.30)	0.28981	0.0106779	0.0168303	-.5207(-3.527,2.4863)	0.734307	0.121918	0.238403	2.08(.832,5.21)	0.116587	0.3877	0.23966	.72288(-4.155,5.6015)	0.771502	0.0897037	0.154184
	Homocysteine	hcys_L	HMDB00742	5	.957(.540,1.69)	0.883004	0.195368	0.330186	1.63(.965,2.78)	0.0674158	0.406727	0.142591	2.1088(-.0695,4.2871)	0.0577711	0.448598	0.0998056	2.72(1.03,7.17)	0.0426183	0.232597	0.0608589	3.4374(-.9613,7.8361)	0.125616	0.444571	0.210667
	5-Hydroxylysine	pcollg5hlys	HMDB00450	9	1.43(.804,2.55)	0.221021	0.754326	0.592592	2.25(1.25,4.05)	0.00650386	0.383564	0.031096	3.9288(1.1419,6.7158)	0.00572648	0.29537	0.0120481	1.02(.435,2.43)	0.947355	0.236867	0.409913	6.4244(2.0977,10.751)	0.00361162	0.424072	0.00845333
	2-aminoadipic acid	L2aadp	HMDB00510	8	.844(.419,1.69)	0.635219	0.50551	0.580294	.743(.381,1.44)	0.382636	0.560994	0.610641	.13557(-2.950,3.2221)	0.931393	0.232177	0.366265	1.25(.436,3.58)	0.677269	0.98481	0.962604	-.7656(-5.685,4.1539)	0.760345	0.470727	0.649503
	4-hydroxyproline	4hpro_LT	HMDB00725	4	.594(.330,1.07)	0.0840067	0.153695	0.125323	1.20(.707,2.03)	0.496882	0.0350741	0.0657741	2.0394(-.6036,4.6825)	0.130455	0.173256	0.188565	1.82(.803,4.13)	0.150646	0.93385	0.551208	2.5711(-1.880,7.0226)	0.257602	0.0670556	0.11765
	L-Alanine	ala_L	HMDB00161	6	.984(.565,1.71)	0.955471	0.995939	0.999381	1.15(.681,1.94)	0.599965	0.383761	0.530146	.39626(-2.659,3.4519)	0.799361	0.257115	0.422432	1.29(.584,2.88)	0.520375	0.98344	0.923847	1.2345(-4.051,6.5209)	0.647163	0.374772	0.533597
	L-Alpha-aminobutyrate	C02356	HMDB00452	5	1.00(.582,1.74)	0.975042	0.264184	0.446287	.863(.501,1.48)	0.595539	0.255135	0.383587	-1.192(-4.267,1.8824)	0.447175	0.39643	0.165557	.658(.278,1.55)	0.339777	0.712967	0.678529	-1.478(-6.079,3.1231)	0.528916	0.386875	0.263743
	L-Arginine	arg_L	HMDB00517	6	.855(.524,1.39)	0.530885	0.331904	0.526051	1.29(.813,2.05)	0.277018	0.0965716	0.121111	1.0752(-1.306,3.4570)	0.376245	0.164441	0.306279	1.70(.820,3.52)	0.153055	0.0582082	0.066699	1.9421(-1.844,5.7287)	0.31477	0.197344	0.31719
	L-Asparagine	asn_L	HMDB00168	4	1.32(.678,2.59)	0.407622	0.901286	0.629669	1.78(.930,3.43)	0.0810287	0.380334	0.189704	1.1690(-2.683,5.0214)	0.552016	0.130374	0.253237	2.46(1.00,6.05)	0.0496557	0.072171	0.0251903	3.3341(-2.612,9.2804)	0.271776	0.300869	0.391908
	L-Glutamate	glu_L	HMDB00148	6	1.05(.615,1.80)	0.84758	0.711164	0.850129	.707(.410,1.21)	0.213376	0.336918	0.309857	-.9092(-4.909,3.0912)	0.65599	0.291803	0.456373	.670(.309,1.45)	0.311468	0.425206	0.447973	-2.016(-8.383,4.3511)	0.534816	0.364291	0.470168
	L-Glutamine	gln_L	HMDB00641	6	1.03(.592,1.80)	0.909394	0.183286	0.331945	1.27(.764,2.12)	0.351487	0.389111	0.444222	1.5150(-.9517,3.9817)	0.228684	0.533003	0.572979	1.07(.506,2.28)	0.849929	0.22296	0.37448	2.4948(-1.741,6.7312)	0.248406	0.521269	0.533932
	L-Histidine	his_L	HMDB00177	9	1.33(.772,2.30)	0.3015	0.0504871	0.0627954	.877(.514,1.49)	0.631691	0.00182634	0.00477931	.10647(-2.902,3.1151)	0.944702	2.12226e-05	8.17327e-05	.797(.354,1.79)	0.583696	0.534434	0.694207	.21928(-4.262,4.7014)	0.923608	1.13654e-05	3.50652e-05
	L-Homoserine	hom_L	HMDB00719	9	1.06(.670,1.68)	0.797101	0.906462	0.929349	1.12(.726,1.75)	0.589127	0.618247	0.745982	1.7648(-.0877,3.6175)	0.0618838	0.748993	0.243653	1.27(.647,2.49)	0.484442	0.816545	0.852212	2.2508(-.7399,5.2417)	0.140199	0.860824	0.500258
	L-Isoleucine	ile_L	HMDB00172	4	1.79(.862,3.75)	0.11742	0.895356	0.36841	1.32(.670,2.63)	0.41496	0.12811	0.200453	1.7847(-2.728,6.2977)	0.438273	0.06626	0.0984909	.714(.207,2.46)	0.595529	0.260776	0.382247	3.0366(-4.597,10.670)	0.435582	0.126228	0.168512
	L-Kynurenine	Lkynr	HMDB00684	8	1.11(.634,1.94)	0.714541	0.140669	0.264879	1.21(.721,2.04)	0.4652	0.206669	0.284638	2.5587(.49732,4.6200)	0.0149818	0.623653	0.101646	.582(.221,1.53)	0.274442	0.138076	0.188243	2.8729(-.2161,5.9620)	0.0683263	0.844827	0.232252
	L-Leucine	leu_L	HMDB00687	4	1.31(.662,2.61)	0.432456	0.520484	0.555668	1.03(.552,1.94)	0.912559	0.692942	0.862024	1.6228(-1.997,5.2429)	0.379609	0.578021	0.550669	.692(.276,1.73)	0.432704	0.271523	0.374688	2.0359(-3.205,7.2776)	0.446481	0.666926	0.62944
	L-Lysine	lys_L	HMDB00182	5	.972(.578,1.63)	0.916063	0.117941	0.231291	1.42(.837,2.43)	0.18981	0.954855	0.631714	1.8968(-1.043,4.8372)	0.206096	0.653093	0.518304	1.07(.526,2.20)	0.83756	0.360774	0.559465	2.8235(-1.898,7.5453)	0.241182	0.886178	0.653922
	L-Methionine	met_L	HMDB00696	5	.757(.428,1.33)	0.338577	0.656452	0.752373	1.11(.650,1.91)	0.689207	0.597143	0.764085	1.0962(-3.042,5.2346)	0.603627	0.0366801	0.0574407	1.69(.773,3.72)	0.187146	0.166008	0.15449	1.3640(-5.007,7.7355)	0.674766	0.140895	0.232848
	L-Methionine sulfoxide	metsox_S_L	HMDB02005	6	1.05(.601,1.86)	0.845831	0.476764	0.644384	1.49(.790,2.81)	0.216449	0.943787	0.667667	1.4534(-.9961,3.9030)	0.244865	0.837652	0.614875	.488(.214,1.11)	0.0879635	0.501585	0.225251	2.1445(-1.858,6.1475)	0.293718	0.971218	0.778395
	L-Phenylalanine	phe_L	HMDB00159	4	1.16(.391,3.45)	0.786806	0.963216	0.991254	1.78(.645,4.93)	0.264707	0.978182	0.717773	3.8085(-1.915,9.5322)	0.192175	0.625837	0.487402	1.30(.295,5.76)	0.72438	0.996302	0.978479	5.3826(-2.887,13.653)	0.202106	0.707876	0.535095
	L-Proline	pro_L	HMDB00162	5	1.39(.741,2.62)	0.30255	0.428362	0.45899	1.52(.828,2.80)	0.175651	0.594688	0.42273	2.9008(.01222,5.7895)	0.0490387	0.16712	0.030966	.898(.341,2.36)	0.829291	0.369616	0.570876	4.7808(-.4007,9.9623)	0.0705498	0.251843	0.114698
	L-Serine	ser_L	HMDB00187	7	1.53(.838,2.81)	0.164631	0.287207	0.153628	1.68(.890,3.20)	0.10841	0.544512	0.293831	.34478(-2.078,2.7684)	0.780384	0.0417327	0.0815639	.890(.361,2.19)	0.801897	0.190411	0.31678	1.5969(-2.283,5.4776)	0.419938	0.362613	0.401121
	L-Threonine	thr_L	HMDB00167	5	.601(.346,1.04)	0.0705702	0.789535	0.398915	1.07(.645,1.77)	0.788824	0.368777	0.559656	-.0766(-2.910,2.7574)	0.957718	0.250843	0.40305	2.57(1.21,5.46)	0.0134979	0.580369	0.0713793	.17752(-4.499,4.8544)	0.940695	0.414211	0.623023
	L-Tryptophan	trp_L	HMDB00929	3	.748(.435,1.28)	0.295506	0.0200297	0.0306063	.804(.474,1.36)	0.418262	0.195896	0.24982	.44524(-2.192,3.0832)	0.740794	0.884417	0.949418	1.21(.593,2.48)	0.595783	0.78091	0.853175	-.6930(-5.688,4.3024)	0.7857	0.715623	0.870534
	L-Tyrosine	tyr_L	HMDB00158	5	1.05(.623,1.77)	0.848739	0.999409	0.995701	1.13(.696,1.84)	0.613276	0.567034	0.710636	-.5252(-3.520,2.4701)	0.731066	0.960425	0.980784	.726(.312,1.68)	0.458613	0.138595	0.224943	-.1813(-5.084,4.7216)	0.942212	0.719455	0.880826
	L-Valine	val_L	HMDB00883	4	1.35(.759,2.43)	0.301826	0.927459	0.783705	1.31(.728,2.36)	0.365622	0.649883	0.627731	2.2412(-1.087,5.5704)	0.187005	0.388881	0.111866	.604(.247,1.47)	0.269574	0.450865	0.418605	3.1590(-1.984,8.3023)	0.228667	0.571242	0.231504
	Methionine sulfone		69961	9	.972(.499,1.89)	0.933931	0.0374177	0.086664	1.23(.668,2.29)	0.497344	0.412923	0.54767	-.5656(-4.035,2.9042)	0.749334	0.50686	0.711716	.839(.295,2.38)	0.742516	0.796701	0.884483	.11399(-5.299,5.5275)	0.967078	0.630463	0.787731
	N6,N6,N6-Trimethyllysine	tmlys	HMDB01325	8	.556(.295,1.04)	0.0694666	0.539325	0.206508	.769(.416,1.42)	0.403215	0.56577	0.60766	-.0205(-3.101,3.0606)	0.989546	0.807893	0.93401	1.79(.748,4.32)	0.189447	0.310879	0.271108	-.8624(-5.990,4.2650)	0.741638	0.893593	0.960738
	O-Acetyl-L-serine	acser	HMDB03011	8	.927(.578,1.48)	0.753122	0.377802	0.550874	.973(.626,1.51)	0.906189	0.953282	0.990776	.31235(-1.543,2.1686)	0.74155	0.748802	0.853192	.725(.383,1.37)	0.3223	0.663471	0.611046	.35061(-3.148,3.8498)	0.84431	0.749177	0.885261
	Ornithine	orn	HMDB00214	6	.567(.314,1.02)	0.0600266	0.261752	0.147961	.719(.408,1.26)	0.25274	0.0949864	0.110872	-.6059(-3.606,2.3942)	0.692198	0.371007	0.553	.442(.176,1.11)	0.0823508	0.618458	0.263319	-2.235(-6.801,2.3310)	0.337321	0.236968	0.314591
	S-Methylcysteine		HMDB02108	6	.975(.606,1.56)	0.919732	0.511224	0.714881	.708(.447,1.12)	0.14226	0.386841	0.235671	-.1329(-2.911,2.6459)	0.92528	0.013402	0.0223972	.559(.266,1.17)	0.126171	0.034372	0.0363763	-.8047(-5.030,3.4211)	0.70896	0.117437	0.190817
	Sarcosine	sarcs	HMDB00271	7	.886(.550,1.42)	0.622285	0.147891	0.240889	1.15(.722,1.84)	0.54879	0.0258941	0.0542805	1.1210(-.9338,3.1759)	0.28497	0.0998529	0.193188	2.04(.981,4.26)	0.0560568	0.120176	0.0530193	1.8726(-1.399,5.1450)	0.262014	0.0606863	0.12567
	Serotonine	srtn	HMDB00259	12	.722(.433,1.20)	0.213748	0.16689	0.194379	.812(.487,1.35)	0.425133	0.0385233	0.0741326	.21136(-2.215,2.6382)	0.86446	0.0992886	0.199685	1.16(.591,2.27)	0.665459	0.577934	0.756736	-.6241(-4.234,2.9864)	0.734734	0.0809055	0.148551
	Taurine	taur	HMDB00251	5	.599(.348,1.03)	0.0652148	0.378475	0.267372	.701(.424,1.15)	0.166	0.974077	0.504047	.21928(-1.713,2.1516)	0.823986	0.790466	0.920044	.523(.263,1.03)	0.0639178	0.0748301	0.0401165	-1.105(-4.117,1.9070)	0.472099	0.972835	0.915254
	Methoxytyramine	3moxtyr	HMDB00022	29	.827(.519,1.32)	0.428077	0.303572	0.409845	.922(.597,1.42)	0.713592	0.746672	0.864909	-.0425(-1.888,1.8037)	0.963941	0.928773	0.98127	1.21(.632,2.32)	0.561949	0.263797	0.411898	-.7362(-3.763,2.2908)	0.633569	0.957257	0.952193
	Anserine		HMDB00194	25	.881(.544,1.42)	0.607949	0.26056	0.352659	.915(.577,1.45)	0.709383	0.00327864	0.00904024	-.0461(-2.911,2.8194)	0.9748	0.00409978	0.00886203	.960(.515,1.78)	0.897638	0.241455	0.408042	-.2549(-4.642,4.1321)	0.909301	0.00260135	0.00515412
	Beta-Alanine	ala_B	HMDB00056	5	.758(.374,1.53)	0.443226	0.491595	0.591572	1.19(.604,2.37)	0.603396	0.902253	0.924357	.79453(-3.097,4.6869)	0.689101	0.173891	0.286817	.560(.187,1.67)	0.300278	0.790802	0.653487	1.1473(-4.970,7.2648)	0.713167	0.635929	0.814227
	Glycylglycine	glygly	HMDB11733	22	1.05(.559,1.99)	0.865103	0.738458	0.894352	.884(.506,1.54)	0.666338	0.36662	0.531254	.69711(-2.757,4.1514)	0.692445	0.904471	0.970958	.762(.401,1.44)	0.405268	0.829213	0.808616	-.0856(-5.921,5.7504)	0.977059	0.850592	0.953776
	L-Aspartate	asp_L	HMDB00191	19	.718(.453,1.13)	0.158929	0.586426	0.308965	.682(.434,1.07)	0.0984069	0.549519	0.276844	.12869(-2.166,2.4234)	0.912473	0.782755	0.917984	.819(.432,1.55)	0.541746	0.459109	0.565813	-1.437(-4.981,2.1071)	0.426785	0.949004	0.857815
	SDMA		HMDB03334	21	.915(.565,1.48)	0.719376	0.985592	0.994045	1.11(.691,1.80)	0.653476	0.408788	0.577256	-.7368(-3.567,2.0934)	0.609882	0.384374	0.51506	1.83(.907,3.71)	0.0910993	0.420113	0.233053	-.4874(-5.046,4.0720)	0.834026	0.291884	0.481411
Organic Acids
	2-hydroxybutyrate	2hb	HMDB00008	9	.922(.519,1.63)	0.783223	0.385815	0.545606	.762(.439,1.32)	0.33366	0.352961	0.395519	-1.280(-4.719,2.1594)	0.465746	0.720136	0.638462	.767(.333,1.76)	0.534881	0.160299	0.26409	-2.212(-7.297,2.8727)	0.393801	0.619939	0.436417
	Citrate	cit	HMDB00094	11	.976(.558,1.70)	0.933226	0.924002	0.982386	1.05(.617,1.80)	0.839363	0.631945	0.812166	-.3672(-3.048,2.3137)	0.788343	0.462708	0.672704	1.60(.687,3.76)	0.272791	0.785826	0.6602	.16941(-4.673,5.0121)	0.945336	0.871421	0.957255
	Lactate	lac_L	HMDB00190	12	1.01(.587,1.75)	0.9547	0.243798	0.414585	.822(.486,1.39)	0.46678	0.863807	0.862709	-.5500(-3.273,2.1734)	0.692227	0.275549	0.460719	1.00(.488,2.06)	0.989574	0.482508	0.691951	-1.258(-5.559,3.0429)	0.566415	0.611066	0.751923
	Malate	mal_L	HMDB00744	12	.897(.522,1.54)	0.693701	0.014667	0.0355815	.908(.534,1.54)	0.722783	0.527657	0.707891	-1.641(-4.331,1.0487)	0.231761	0.355882	0.204596	1.54(.647,3.71)	0.32552	0.125442	0.185949	-2.225(-6.625,2.1737)	0.321401	0.17552	0.210736
	Fumarate	fum	HMDB00134	13	1.07(.636,1.82)	0.783007	0.643119	0.740165	1.09(.667,1.80)	0.712336	0.476431	0.661264	.66493(-1.702,3.0322)	0.581963	0.612611	0.695059	.637(.273,1.48)	0.298448	0.198716	0.203846	.61855(-3.472,4.7093)	0.766957	0.565385	0.68514
	3-Hydroxybutyrate	bhb	HMDB00357	6	1.09(.684,1.73)	0.715114	0.937257	0.971122	.944(.601,1.48)	0.804384	0.601872	0.7837	-.3200(-2.537,1.8973)	0.777248	0.227593	0.388415	.921(.487,1.74)	0.802047	0.166197	0.296536	-.1614(-3.586,3.2632)	0.926368	0.574219	0.774685
	3-Hydroxyisobutyrate	3hmp	HMDB00023	7	1.33(.762,2.34)	0.310167	0.689138	0.768953	1.04(.613,1.76)	0.88332	0.901696	0.966837	-.0278(-3.273,3.2181)	0.986593	0.81173	0.934639	.914(.411,2.03)	0.825561	0.128283	0.248797	.28264(-4.553,5.1190)	0.908808	0.914683	0.980851
	Glycerate	glyc_R	HMDB00139	10	.887(.528,1.49)	0.651127	0.418016	0.601112	.903(.536,1.52)	0.70262	0.962821	0.966866	-.4046(-3.440,2.6311)	0.793884	0.264393	0.358598	1.01(.409,2.50)	0.97629	0.204462	0.340889	-1.409(-6.353,3.5357)	0.576493	0.377656	0.373142
	Glycolate	glyclt	HMDB00115	25	.765(.443,1.32)	0.338502	0.9678	0.881126	1.20(.718,2.02)	0.480227	0.949723	0.907619	1.4818(-.5655,3.5293)	0.156021	0.645743	0.493073	.820(.341,1.97)	0.658503	0.518105	0.678737	1.7648(-1.657,5.1867)	0.312084	0.740144	0.700588
	Isocitrate	icit	HMDB00193	32	1.37(.783,2.41)	0.266164	0.020251	0.0428469	1.30(.778,2.18)	0.313192	0.134679	0.158752	.98153(-2.074,4.0379)	0.529074	0.874753	0.866892	2.24(1.02,4.91)	0.0439104	0.992712	0.219335	2.5382(-2.391,7.4678)	0.312879	0.485585	0.3086
Ceramides
	Cer(d18:1/23:0)		HMDB00950	14	.828(.474,1.44)	0.506766	0.0910555	0.169536	.722(.412,1.26)	0.256229	0.838532	0.65581	-1.512(-4.205,1.1809)	0.271089	0.469609	0.502967	.972(.454,2.08)	0.942772	0.117473	0.217985	-2.947(-7.250,1.3551)	0.179381	0.761247	0.627388
	Cer(d18:1/24:0)		LMSP02010012	13	.867(.513,1.46)	0.593766	0.174122	0.317645	.724(.435,1.20)	0.214866	0.246703	0.246376	-1.651(-4.950,1.6471)	0.326438	0.583841	0.285019	1.11(.536,2.30)	0.775748	0.692583	0.848511	-2.789(-7.599,2.0194)	0.255546	0.650321	0.347232
	Cer(d18:1/24:1)		HMDB04953	12	.891(.525,1.51)	0.668326	0.211828	0.375716	.810(.493,1.32)	0.404815	0.819128	0.776906	-.9875(-3.761,1.7865)	0.485332	0.664942	0.665192	1.41(.656,3.04)	0.376774	0.165633	0.239282	-1.543(-5.739,2.6528)	0.470959	0.992957	0.930756
Lysophosphatidylcholines
	LPC14:0		HMDB10379	12	1.14(.712,1.82)	0.584315	0.0860731	0.173562	.952(.609,1.49)	0.831621	0.170362	0.313286	.05235(-2.142,2.2467)	0.962702	0.398421	0.541999	1.14(.655,2.01)	0.628955	0.487819	0.637217	-.0871(-3.239,3.0653)	0.9568	0.370787	0.547546
	LPC16:0		HMDB10382	7	.939(.575,1.53)	0.804388	0.172768	0.305268	.804(.509,1.26)	0.350003	0.299146	0.354151	-.6810(-2.811,1.4489)	0.530871	0.803445	0.673308	1.50(.771,2.92)	0.231722	0.998564	0.708136	-1.219(-4.727,2.2879)	0.495562	0.600821	0.578951
	LPC16:1		HMDB10383	11	1.11(.698,1.79)	0.640348	0.712388	0.858017	1.08(.703,1.66)	0.718676	0.428734	0.60557	.38737(-2.362,3.1373)	0.782481	0.875036	0.960502	1.54(.783,3.05)	0.209246	0.18238	0.195855	.80143(-3.302,4.9055)	0.701915	0.863952	0.950874
	LPC18:0	pcholste_hs	HMDB10384	7	.660(.403,1.08)	0.0992922	0.516664	0.35982	.673(.409,1.10)	0.119452	0.855985	0.40503	-1.753(-4.000,.49312)	0.126059	0.933451	0.220977	1.57(.752,3.28)	0.22903	0.489709	0.436314	-2.990(-6.301,.31937)	0.0765835	0.987867	0.216021
	LPC18:1	pcholole_hs |pcholmyr_hs	no identifier assigned	5	.753(.448,1.26)	0.284907	0.24751	0.329217	.960(.590,1.56)	0.871186	0.167467	0.302335	-.2643(-3.739,3.2108)	0.881501	0.348447	0.447521	2.16(.985,4.74)	0.0543224	0.954635	0.306707	-.1851(-5.305,4.9350)	0.943504	0.398719	0.413964
	LPC18:2		no identifier assigned	9	.883(.543,1.43)	0.618658	0.417798	0.573275	.937(.588,1.49)	0.786665	0.0789098	0.157345	-.1851(-2.715,2.3450)	0.885934	0.157057	0.159062	2.19(1.01,4.71)	0.0451012	0.860384	0.239071	-.3386(-4.205,3.5285)	0.863728	0.249098	0.268658
	LPC18:3		no identifier assigned	15	.696(.413,1.17)	0.174939	0.330342	0.282761	.895(.546,1.46)	0.663507	0.0894031	0.165674	-.5920(-3.501,2.3177)	0.690053	0.107178	0.159616	1.70(.917,3.16)	0.0917517	0.980789	0.434075	-.9580(-5.252,3.3360)	0.661916	0.195571	0.251218
	LPC20:3		no identifier assigned	9	.912(.565,1.47)	0.70697	0.644916	0.806558	.830(.530,1.30)	0.416852	0.221112	0.299062	-1.185(-3.546,1.1746)	0.324777	0.269075	0.227618	1.80(.808,4.02)	0.149593	0.938345	0.552706	-1.609(-5.170,1.9504)	0.375492	0.399876	0.283546
	LPC20:4	pcholn204_hs	HMDB10396	10	.889(.544,1.45)	0.638483	0.267187	0.431478	.868(.551,1.36)	0.543169	0.167095	0.264371	-.8033(-3.058,1.4514)	0.484984	0.515315	0.565485	2.01(.826,4.90)	0.123258	0.926262	0.48899	-1.182(-4.742,2.3772)	0.514971	0.536194	0.523918
	LPC20:5		HMDB10397	13	.953(.585,1.55)	0.848167	0.0498792	0.111134	.839(.534,1.31)	0.447982	0.149021	0.217827	-.1166(-2.181,1.9487)	0.911874	0.336212	0.518191	1.50(.698,3.23)	0.29698	0.230523	0.2987	-.6277(-3.858,2.6026)	0.703307	0.221348	0.358726
	LPC22:6		HMDB10404	11	1.31(.778,2.23)	0.304167	0.175604	0.204715	.791(.505,1.23)	0.307159	0.42926	0.430019	-.8990(-3.101,1.3034)	0.423695	0.64439	0.674439	1.13(.506,2.54)	0.75993	0.537279	0.730094	-1.294(-4.871,2.2815)	0.477941	0.441895	0.602238
	LPCO16:1		no identifier assigned	4	.869(.547,1.38)	0.553173	0.628478	0.803961	1.01(.656,1.57)	0.935953	0.318815	0.515128	-.6216(-2.640,1.3976)	0.546247	0.370623	0.370644	1.41(.680,2.92)	0.355065	0.887167	0.818349	-.7990(-3.939,2.3416)	0.618021	0.439858	0.442515
Lysophosphatidylethanolamines
	LPE22:6		LMGP02050013	12	1.25(.766,2.05)	0.367705	0.131871	0.188584	.824(.536,1.26)	0.376107	0.332343	0.388527	-.8956(-3.240,1.4494)	0.454116	0.424231	0.568123	.842(.406,1.74)	0.64403	0.538363	0.672413	-1.282(-4.966,2.4008)	0.494867	0.236764	0.387931
	LPE18:0		no identifier assigned	19	1.32(.841,2.09)	0.223357	0.629812	0.428579	.908(.577,1.42)	0.677267	0.132792	0.240508	-.6678(-2.989,1.6534)	0.572829	0.0301765	0.0717093	.862(.432,1.71)	0.673326	0.811435	0.878324	-.9760(-4.659,2.7073)	0.603514	0.0385508	0.0891891
Diacyl-phosphatidylcholines
	PC32:0		no identifier assigned	8	1.64(1.02,2.62)	0.0381508	0.939401	0.255641	1.32(.846,2.06)	0.220371	0.333232	0.290393	1.0251(-1.307,3.3580)	0.389067	0.257121	0.203824	.983(.507,1.90)	0.959751	0.121547	0.223125	1.9579(-1.830,5.7463)	0.311083	0.20049	0.182916
	PC32:1		no identifier assigned	10	1.28(.779,2.11)	0.326738	0.84979	0.805297	1.08(.678,1.73)	0.73792	0.910506	0.952688	-.2118(-2.883,2.4593)	0.876456	0.998711	0.999352	1.11(.566,2.20)	0.750115	0.177404	0.312207	.22546(-4.076,4.5276)	0.918191	0.988861	0.998317
	PC32:2		no identifier assigned	14	1.05(.639,1.73)	0.836888	0.39099	0.597836	.892(.543,1.46)	0.653734	0.51655	0.688448	-1.145(-3.798,1.5063)	0.397117	0.84151	0.821844	.931(.490,1.76)	0.827814	0.231347	0.398237	-1.766(-5.623,2.0913)	0.369535	0.664968	0.709601
	PC34:1		no identifier assigned	7	1.29(.798,2.08)	0.297325	0.985375	0.734237	.973(.630,1.50)	0.904691	0.901206	0.974359	-.3262(-2.898,2.2457)	0.803676	0.99242	0.995772	1.30(.670,2.54)	0.432309	0.437971	0.526508	.11606(-3.984,4.2170)	0.955762	0.952508	0.991674
	PC34:2		no identifier assigned	8	.960(.584,1.57)	0.875078	0.1952	0.331638	.806(.501,1.29)	0.376015	0.899634	0.822501	-.7963(-3.147,1.5544)	0.506704	0.9346	0.919197	.978(.520,1.84)	0.947175	0.524815	0.725937	-1.527(-5.230,2.1758)	0.418917	0.983542	0.882363
	PC34:3		no identifier assigned	12	.883(.528,1.47)	0.635698	0.867871	0.875823	.796(.474,1.33)	0.38857	0.613223	0.644484	-2.033(-4.629,.56313)	0.124823	0.787597	0.424743	.969(.497,1.89)	0.928192	0.201469	0.359695	-2.973(-7.301,1.3552)	0.178197	0.737251	0.517712
	PC34:4		no identifier assigned	14	.922(.563,1.51)	0.749249	0.334108	0.507288	.824(.507,1.34)	0.436591	0.321912	0.421462	-1.509(-4.130,1.1108)	0.258802	0.73541	0.428179	.992(.514,1.91)	0.983268	0.520546	0.727751	-2.408(-6.266,1.4493)	0.221093	0.621088	0.439678
	PC36:1		no identifier assigned	4	.910(.557,1.48)	0.708033	0.936611	0.963706	.990(.626,1.56)	0.966822	0.911121	0.979705	-.1529(-3.165,2.8596)	0.920752	0.678135	0.854181	1.36(.734,2.54)	0.32273	0.191629	0.245347	.11678(-4.225,4.4594)	0.957964	0.649877	0.821838
	PC36:2		no identifier assigned	6	.609(.354,1.04)	0.0736745	0.256063	0.0943356	.639(.373,1.09)	0.10242	0.99333	0.457005	-1.615(-4.622,1.3919)	0.292484	0.918514	0.753132	1.18(.581,2.40)	0.645116	0.568972	0.710381	-3.093(-7.381,1.1950)	0.157432	0.849162	0.545915
	PC36:3		no identifier assigned	8	.950(.550,1.64)	0.855767	0.02057	0.0491858	.671(.387,1.16)	0.155359	0.752948	0.50929	-2.643(-5.191,-.0951)	0.0420388	0.979414	0.273651	.807(.386,1.68)	0.568439	0.475631	0.6334	-3.703(-7.974,.56658)	0.0891451	0.970056	0.482667
	PC36:4		no identifier assigned	10	1.07(.623,1.85)	0.791689	0.773793	0.892033	.794(.476,1.32)	0.378934	0.673089	0.671303	-1.956(-4.179,.26664)	0.0845491	0.875703	0.406533	.962(.444,2.08)	0.923805	0.598193	0.792085	-2.541(-6.373,1.2904)	0.193634	0.960321	0.598639
	PC36:5		no identifier assigned	13	1.12(.689,1.83)	0.640937	0.139686	0.208186	.825(.520,1.30)	0.414139	0.395938	0.452479	-.2774(-2.446,1.8913)	0.802003	0.413218	0.546712	1.07(.486,2.36)	0.862088	0.30681	0.499272	-.8597(-4.166,2.4465)	0.610291	0.257789	0.363953
	PC38:2		no identifier assigned	5	.692(.409,1.17)	0.170813	0.846151	0.517056	.833(.500,1.38)	0.483169	0.751898	0.790058	-.3765(-3.184,2.4315)	0.792684	0.779983	0.916119	.897(.456,1.76)	0.753155	0.160214	0.291282	-1.036(-5.343,3.2690)	0.636924	0.703537	0.791942
	PC38:3		no identifier assigned	5	.745(.404,1.37)	0.344842	0.0423161	0.0716659	.547(.297,1.00)	0.0523832	0.351874	0.14954	-2.772(-5.502,-.0417)	0.0465976	0.312118	0.0569695	.684(.295,1.58)	0.376998	0.615391	0.644347	-4.463(-8.869,-.0583)	0.0470412	0.227365	0.0185637
	PC38:4		no identifier assigned	7	.744(.415,1.33)	0.320747	0.434457	0.519845	.623(.359,1.08)	0.092938	0.722465	0.322323	-2.855(-4.794,-.9167)	0.00389434	0.233208	0.0159178	.860(.364,2.03)	0.73131	0.337171	0.514374	-4.229(-7.487,-.9715)	0.0109458	0.278629	0.0378131
	PC38:5		no identifier assigned	9	1.05(.625,1.76)	0.848759	0.779949	0.84895	.729(.448,1.18)	0.204098	0.993658	0.615806	-1.406(-3.415,.60253)	0.170013	0.894451	0.551006	.998(.452,2.20)	0.996162	0.84165	0.94698	-2.107(-5.354,1.1402)	0.203464	0.949514	0.62366
	PC38:6		no identifier assigned	12	1.90(1.03,3.49)	0.0379459	0.626315	0.141372	.755(.476,1.19)	0.232505	0.870755	0.645531	-1.581(-3.827,.66374)	0.167396	0.104772	0.106374	.481(.216,1.07)	0.0738398	0.289674	0.114335	-2.090(-5.414,1.2334)	0.21771	0.289278	0.296241
	PC40:4		no identifier assigned	4	.781(.463,1.31)	0.354829	0.877349	0.839784	.950(.580,1.55)	0.839164	0.692368	0.854914	-.7302(-3.098,1.6375)	0.545529	0.829979	0.822664	1.19(.588,2.43)	0.620557	0.0336484	0.0736953	-.9218(-4.512,2.6687)	0.614829	0.893937	0.87276
	PC40:5		no identifier assigned	8	.957(.567,1.61)	0.870385	0.560967	0.761866	.704(.432,1.14)	0.15846	0.525377	0.346611	-1.849(-3.901,.20374)	0.0774919	0.407662	0.172659	1.04(.506,2.17)	0.897288	0.658754	0.84022	-2.530(-5.648,.58775)	0.111716	0.368701	0.199902
	PC40:6		no identifier assigned	8	1.62(.932,2.84)	0.0867444	0.289819	0.14959	.739(.469,1.16)	0.193002	0.27897	0.254401	-1.408(-4.002,1.1859)	0.287319	0.361124	0.533763	.529(.255,1.09)	0.0876276	0.820241	0.354608	-1.847(-5.749,2.0545)	0.353432	0.462988	0.649073
	PC40:7		no identifier assigned	10	1.33(.761,2.35)	0.310818	0.589464	0.458308	.621(.385,1.00)	0.0518019	0.28152	0.0906549	-2.780(-4.761,-.7998)	0.0059346	0.0614825	0.00624326	.405(.169,.968)	0.0421801	0.24312	0.0959697	-3.810(-6.993,-.6269)	0.0189787	0.111755	0.0396943
	PC40:8		no identifier assigned	13	1.03(.647,1.65)	0.889001	0.999197	0.974371	.760(.481,1.20)	0.24019	0.326702	0.292458	-2.401(-4.553,-.2497)	0.028708	0.413994	0.0525501	1.11(.521,2.40)	0.772218	0.856907	0.951534	-3.091(-6.396,.21470)	0.0668513	0.60837	0.182918
	PC36:6		no identifier assigned	19	1.13(.702,1.83)	0.60131	0.430894	0.560754	.798(.502,1.26)	0.339947	0.757224	0.68807	-1.421(-3.817,.97470)	0.244934	0.886971	0.710926	.804(.393,1.64)	0.550546	0.575517	0.638836	-2.179(-5.772,1.4142)	0.234598	0.773789	0.658713
	PC(O-34:1)		no identifier assigned	8	.804(.415,1.55)	0.517429	0.934488	0.945383	1.97(1.19,3.28)	0.0082815	0.947737	0.0715422	2.2007(-.8108,5.2123)	0.152073	0.78555	0.451734	1.00(.387,2.62)	0.985526	0.96972	0.995947	3.2138(-1.161,7.5896)	0.150003	0.890713	0.392764
	PC(O-34:2)		no identifier assigned	7	.614(.346,1.08)	0.0947772	0.993251	0.263965	1.02(.562,1.85)	0.939999	0.580572	0.778069	-.8207(-3.783,2.1415)	0.587105	0.341752	0.472102	1.05(.505,2.21)	0.878463	0.580979	0.770979	-1.721(-6.000,2.5568)	0.43031	0.605278	0.575608
	PC(O-34:3)		no identifier assigned	8	.657(.369,1.17)	0.154254	0.602503	0.357293	.936(.530,1.65)	0.820716	0.417059	0.613252	-1.239(-4.435,1.9566)	0.447161	0.963399	0.882677	1.56(.652,3.77)	0.314577	0.954383	0.784179	-1.923(-6.649,2.8017)	0.424899	0.942671	0.822351
	PC(O-36:3)		no identifier assigned	5	.613(.342,1.09)	0.10074	0.428622	0.294123	1.18(.707,1.97)	0.524373	0.679993	0.776055	-.5298(-3.843,2.7835)	0.75398	0.640851	0.814303	1.21(.571,2.57)	0.613454	0.885487	0.93568	-.7490(-5.422,3.9241)	0.753415	0.75116	0.884056
	PC(O-36:4)		no identifier assigned	9	.664(.357,1.23)	0.196359	0.906443	0.658798	.967(.522,1.79)	0.916625	0.289158	0.476082	-1.423(-4.242,1.3941)	0.322016	0.0497193	0.0290749	1.26(.515,3.10)	0.606715	0.250414	0.399126	-2.419(-6.521,1.6810)	0.24746	0.178434	0.0653934
	PC(O-36:5)		no identifier assigned	9	.879(.510,1.51)	0.642686	0.750692	0.873726	.838(.484,1.45)	0.528858	0.467019	0.584118	-1.882(-4.689,.92390)	0.188598	0.959588	0.552336	1.31(.545,3.17)	0.540905	0.396565	0.547797	-2.659(-6.635,1.3157)	0.18975	0.925609	0.487804
	PC(O-38:4)		no identifier assigned	4	.615(.324,1.16)	0.136904	0.713049	0.584262	1.38(.832,2.31)	0.208626	0.252859	0.264122	-.1009(-2.753,2.5520)	0.940538	0.0886673	0.146304	1.58(.646,3.86)	0.316079	0.900526	0.7839	.12153(-3.698,3.9414)	0.950278	0.163537	0.267064
	PC(O-38:5)		no identifier assigned	9	.739(.402,1.35)	0.330364	0.896189	0.76877	1.02(.579,1.82)	0.925833	0.674036	0.850548	-1.300(-3.864,1.2645)	0.320439	0.516026	0.507924	.910(.356,2.32)	0.844301	0.396356	0.595168	-2.144(-6.078,1.7893)	0.285287	0.580893	0.501006
	PC(O-38:6)		no identifier assigned	8	1.14(.612,2.14)	0.669535	0.953087	0.887754	.884(.478,1.63)	0.694599	0.722386	0.839761	-1.218(-4.153,1.7165)	0.415849	0.883842	0.735445	.587(.235,1.46)	0.252188	0.300565	0.291654	-2.303(-6.292,1.6849)	0.257641	0.924057	0.58679
	PC(O-38:7)		no identifier assigned	10	1.81(.995,3.32)	0.0517232	0.881148	0.250467	.744(.440,1.25)	0.26974	0.782398	0.638504	-1.522(-4.655,1.6106)	0.340944	0.21891	0.319266	.383(.165,.892)	0.0261029	0.24299	0.0509584	-2.486(-7.207,2.2336)	0.301818	0.0892985	0.13639
	PC(O-40:6)		no identifier assigned	7	1.27(.682,2.39)	0.444232	0.304704	0.310342	.901(.499,1.62)	0.730995	0.893406	0.942592	-1.746(-5.123,1.6307)	0.310784	0.89674	0.764476	.307(.122,.767)	0.0114757	0.974598	0.0704224	-2.469(-7.608,2.6692)	0.34625	0.771843	0.803079
	PC(O-44:5)		no identifier assigned	10	1.20(.656,2.20)	0.549926	0.862563	0.815556	1.69(.950,3.02)	0.0738591	0.0652859	0.0444941	1.5651(-1.090,4.2208)	0.248059	0.202799	0.241993	1.14(.400,3.29)	0.797007	0.357684	0.555453	2.8610(-1.259,6.9811)	0.173503	0.189531	0.185846
Diacyl-phosphatidylethanolamines
	PE34:2		no identifier assigned	10	1.23(.653,2.32)	0.518512	0.460575	0.668967	.941(.536,1.65)	0.835059	0.0611465	0.13254	-.8050(-3.375,1.7650)	0.539265	0.283109	0.403488	1.10(.498,2.47)	0.799151	0.147697	0.260968	-.7093(-4.877,3.4588)	0.738721	0.247962	0.421766
	PE36:3		no identifier assigned	6	.845(.538,1.32)	0.467479	0.046485	0.0854376	.790(.514,1.21)	0.282427	0.836324	0.676749	-2.001(-3.713,-.2892)	0.021956	0.578451	0.123092	.919(.461,1.82)	0.810693	0.304333	0.429277	-2.789(-5.805,.22617)	0.069835	0.834988	0.346985
	PE36:4		no identifier assigned	10	1.19(.618,2.32)	0.591517	0.405296	0.604811	.968(.530,1.76)	0.91666	0.111306	0.222137	-.5483(-3.965,2.8686)	0.753128	0.269241	0.450555	1.09(.441,2.69)	0.850246	0.156494	0.286129	-.3767(-5.779,5.0255)	0.891277	0.241512	0.415986
	PE38:2		no identifier assigned	10	.786(.414,1.49)	0.463858	0.206752	0.301462	.573(.297,1.10)	0.0956799	0.216292	0.117417	-3.023(-6.862,.81631)	0.122766	0.27071	0.131029	.621(.242,1.59)	0.322789	0.220293	0.26905	-4.921(-11.15,1.3138)	0.121874	0.435853	0.286749
	PE38:6		no identifier assigned	12	1.50(.789,2.85)	0.215356	0.149507	0.189089	.850(.493,1.46)	0.558179	0.066674	0.127861	-.7271(-3.998,2.5446)	0.663137	0.11333	0.200659	.584(.240,1.42)	0.235985	0.445943	0.423982	-1.110(-6.115,3.8939)	0.663587	0.0809862	0.14045
	PE(O-36:5)		no identifier assigned	9	.755(.444,1.28)	0.299552	0.833603	0.552697	.552(.309,.985)	0.0446016	0.927779	0.261735	-2.640(-5.452,.17291)	0.0658447	0.583703	0.200636	1.07(.496,2.33)	0.852322	0.277473	0.450189	-4.177(-8.931,.57605)	0.0849856	0.596028	0.216764
	PE(O-38:5)		no identifier assigned	6	.599(.342,1.04)	0.0733933	0.44818	0.184103	.592(.327,1.07)	0.0834796	0.539568	0.260496	-2.854(-5.884,.17468)	0.0647546	0.146839	0.0695352	1.24(.568,2.71)	0.586544	0.144279	0.248906	-4.548(-9.185,.08730)	0.0544732	0.238108	0.102088
	PE38:4		no identifier assigned	15	1.15(.675,1.98)	0.594817	0.303991	0.389565	.791(.463,1.35)	0.394179	0.776631	0.730444	-2.731(-5.599,.13673)	0.0619688	0.576518	0.221409	.591(.277,1.26)	0.174458	0.139114	0.0993184	-3.563(-8.486,1.3603)	0.156066	0.832219	0.535783
Sphingomyelins
	SM(d18:1/14:0)	sphmyln18114_hs	LMSP03010028	10	.912(.528,1.57)	0.742278	0.101637	0.195214	.634(.356,1.12)	0.120899	0.557671	0.31843	-2.042(-4.853,.76794)	0.154303	0.68114	0.509417	.775(.368,1.63)	0.504128	0.206183	0.269865	-3.549(-8.020,.92151)	0.119714	0.646197	0.366105
	SM(d18:1/15:0)	sphmyln18115_hs	LMSP03010038	8	1.21(.718,2.05)	0.467215	0.0585381	0.103847	.829(.471,1.46)	0.517847	0.585954	0.690157	-1.589(-4.641,1.4628)	0.307435	0.228463	0.388004	.595(.268,1.31)	0.201183	0.156278	0.134108	-2.516(-7.532,2.5001)	0.325535	0.416628	0.560014
	SM(d18:1/16:0)	sphmyln18116_hs	LMSP03010003	6	.616(.367,1.03)	0.0667125	0.90415	0.357913	.697(.407,1.19)	0.190192	0.440415	0.343291	-1.141(-4.698,2.4156)	0.52937	0.689326	0.736482	.532(.218,1.29)	0.164894	0.984149	0.56236	-2.672(-8.094,2.7494)	0.333994	0.479134	0.399134
	SM(d18:1/16:1)	sphmyln181161_hs	LMSP03010041	10	.882(.529,1.47)	0.633568	0.216976	0.379479	.833(.492,1.41)	0.497919	0.424018	0.538467	-.6775(-3.938,2.5831)	0.683818	0.672307	0.813978	.750(.316,1.78)	0.515314	0.163333	0.253599	-1.411(-6.612,3.7897)	0.594782	0.700389	0.814802
	SM(d18:1/18:0)	sphmyln18118_hs	LMSP03010001	4	.369(.194,.701)	0.00233271	0.421177	0.0217307	.645(.344,1.21)	0.173847	0.494534	0.369237	-1.136(-4.150,1.8784)	0.460114	0.00466442	0.0120158	1.74(.677,4.47)	0.249494	0.250719	0.277879	-3.050(-7.811,1.7118)	0.209342	0.00915712	0.0228318
	SM(d18:1/18:1)	sphmyln181181_hs	LMSP03010029	5	.586(.321,1.06)	0.0816738	0.290666	0.219605	.671(.374,1.20)	0.182558	0.562249	0.432022	-1.022(-3.912,1.8669)	0.487849	0.162818	0.301399	1.23(.479,3.16)	0.665689	0.204925	0.346095	-2.479(-7.216,2.2563)	0.304783	0.0945887	0.192742
	SM(d18:1/18:2)		no identifier assigned	4	.754(.427,1.33)	0.330246	0.876071	0.67309	.835(.486,1.43)	0.514506	0.871519	0.88009	-.7603(-4.336,2.8161)	0.676901	0.506341	0.69731	.467(.190,1.15)	0.0981468	0.277349	0.178321	-1.385(-7.205,4.4339)	0.640743	0.801078	0.879068
	SM(d18:1/20:0)	sphmyln18120_hs	LMSP03010005	7	.423(.235,.762)	0.00416376	0.724496	0.0545546	.711(.400,1.26)	0.247539	0.37163	0.354673	-.4964(-3.072,2.0800)	0.705708	0.244367	0.419019	1.53(.705,3.31)	0.280869	0.351545	0.388876	-2.039(-5.711,1.6324)	0.276321	0.600487	0.667966
	SM(d18:1/20:1)	sphmyln181201_hs	LMSP03010059	4	.321(.152,.677)	0.0028122	0.903754	0.107286	.677(.354,1.29)	0.237625	0.409668	0.336909	.06263(-3.479,3.6048)	0.972354	0.496318	0.690531	1.33(.499,3.58)	0.561411	0.317153	0.465023	-1.789(-7.195,3.6162)	0.516399	0.676717	0.785669
	SM(d18:1/21:0)	sphmyln18121_hs	LMSP03010067	9	.713(.393,1.29)	0.265886	0.578586	0.576781	.920(.523,1.61)	0.772361	0.805009	0.913161	-.2929(-2.429,1.8436)	0.788105	0.663258	0.814218	.957(.452,2.02)	0.909589	0.465928	0.668347	-1.212(-3.930,1.5057)	0.381998	0.761767	0.77678
	SM(d18:1/22:0)	sphmyln18122_hs	LMSP03010006	10	.610(.344,1.08)	0.0902326	0.688316	0.344454	.734(.416,1.29)	0.287524	0.133364	0.180044	-.7935(-3.411,1.8244)	0.552456	0.187816	0.270929	1.17(.551,2.49)	0.678125	0.319408	0.489228	-2.099(-6.022,1.8243)	0.294368	0.434489	0.413695
	SM(d18:1/22:1)	sphmyln181221_hs	LMSP03010072	8	.502(.254,.995)	0.0484621	0.479889	0.280693	.883(.484,1.61)	0.685992	0.56517	0.717128	.86806(-2.377,4.1138)	0.600158	0.5873	0.693678	.956(.400,2.28)	0.920404	0.396356	0.596302	-.1993(-4.549,4.1504)	0.928423	0.739094	0.895041
	SM(d18:1/23:0)	sphmyln18123_hs	LMSP03010078	11	.741(.417,1.31)	0.306943	0.495147	0.520667	.825(.461,1.47)	0.518227	0.438607	0.560102	-.9694(-2.964,1.0257)	0.340924	0.160772	0.106938	.881(.399,1.94)	0.755466	0.554075	0.72921	-2.163(-4.898,.57065)	0.12092	0.314734	0.192476
	SM(d18:1/23:1)	sphmyln181231_hs	no identifier assigned	9	.698(.345,1.41)	0.316738	0.701775	0.804816	1.17(.648,2.11)	0.601372	0.985744	0.971929	1.1328(-1.897,4.1630)	0.463705	0.934412	0.907468	.575(.232,1.42)	0.233663	0.254977	0.219324	.54734(-3.608,4.7031)	0.796302	0.883616	0.961088
	SM(d18:1/24:0)	sphmyln18124_hs	HMDB12094	12	.813(.454,1.45)	0.488672	0.473174	0.61832	.790(.444,1.40)	0.422738	0.0366218	0.0714048	-.8202(-3.791,2.1509)	0.588467	0.0671013	0.084671	.997(.443,2.23)	0.994369	0.444251	0.65409	-1.697(-6.301,2.9064)	0.469859	0.14086	0.150096
	SM(d18:1/24:1)		HMDB12095	10	.677(.371,1.23)	0.204613	0.515084	0.481552	1.03(.578,1.86)	0.899008	0.875153	0.963988	.98516(-2.619,4.5894)	0.592149	0.0815493	0.154366	.603(.229,1.58)	0.305648	0.396565	0.437436	.75020(-4.728,6.2293)	0.78842	0.440041	0.628527
	SM(d18:1/24:2)		no identifier assigned	7	.627(.342,1.15)	0.131998	0.985545	0.838006	1.22(.703,2.12)	0.475073	0.943788	0.912017	2.1993(-1.070,5.4692)	0.187414	0.965404	0.563436	.633(.268,1.49)	0.297423	0.107578	0.134498	2.1620(-2.911,7.2352)	0.403542	0.975907	0.810863
	SM(d18:1/25:1)		no identifier assigned	10	.987(.552,1.76)	0.966759	0.418599	0.620166	1.06(.596,1.89)	0.837216	0.143506	0.271423	-.1894(-3.950,3.5712)	0.921348	0.0310455	0.0686185	.380(.149,.969)	0.0428371	0.293927	0.0878516	-.2771(-6.206,5.6521)	0.926994	0.035628	0.0824334
	SM(d18:1/25:0)	sphmyln18125_hs	no identifier assigned	19	.823(.421,1.60)	0.569536	0.164697	0.292599	.798(.428,1.48)	0.47791	0.0405307	0.0743295	-1.350(-4.463,1.7622)	0.395112	0.00940908	0.00437833	.466(.157,1.37)	0.167785	0.929343	0.530217	-2.599(-6.967,1.7685)	0.243455	0.0215574	0.013054
Cholesteryl-esters
	CE18:1		no identifier assigned	11	.811(.481,1.36)	0.433913	0.165173	0.300527	.871(.541,1.40)	0.570863	0.916156	0.894093	-1.495(-3.348,.35869)	0.11394	0.477145	0.103547	1.68(.686,4.15)	0.253966	0.496404	0.493508	-1.984(-4.675,.70684)	0.148402	0.397511	0.136467
	CE18:2		no identifier assigned	12	.598(.328,1.09)	0.093439	0.39783	0.267739	.813(.472,1.40)	0.45805	0.936159	0.854535	-1.041(-3.630,1.5470)	0.430323	0.825177	0.772427	1.14(.443,2.96)	0.779516	0.962557	0.989137	-2.312(-6.799,2.1738)	0.312337	0.920155	0.766712
	CE20:4	xolest204_hs	no identifier assigned	11	.801(.475,1.34)	0.404554	0.260249	0.419013	.979(.600,1.59)	0.932807	0.704547	0.867758	-1.015(-3.678,1.6483)	0.455081	0.959469	0.871549	1.39(.633,3.09)	0.405749	0.810155	0.800858	-1.331(-5.384,2.7225)	0.519849	0.973032	0.920925
Triglycerides
	TG46:1		no identifier assigned	13	1.22(.695,2.14)	0.484838	0.572948	0.742609	.909(.541,1.52)	0.719156	0.369182	0.553665	-1.132(-3.055,.79012)	0.24829	0.415624	0.310079	1.03(.509,2.09)	0.928613	0.683374	0.853122	-1.292(-4.564,1.9785)	0.438577	0.495978	0.424542
	TG46:2		no identifier assigned	12	1.18(.685,2.05)	0.540492	0.686406	0.839184	.899(.543,1.49)	0.680955	0.304433	0.472044	-1.358(-3.153,.43617)	0.137908	0.249926	0.15123	1.04(.514,2.10)	0.91252	0.405274	0.606601	-1.547(-4.613,1.5181)	0.322453	0.29882	0.187553
	TG48:0		no identifier assigned	15	1.71(.956,3.05)	0.0703183	0.641798	0.48151	1.17(.695,1.97)	0.551828	0.894578	0.85704	1.2023(-1.207,3.6121)	0.328109	0.851041	0.738085	1.17(.599,2.29)	0.640831	0.745969	0.814482	2.1176(-2.019,6.2546)	0.315733	0.906245	0.764334
	TG48:1		no identifier assigned	7	1.39(.784,2.47)	0.257985	0.690637	0.707994	.969(.573,1.64)	0.909487	0.686034	0.860107	-1.095(-3.200,1.0105)	0.308014	0.824376	0.711844	1.16(.560,2.42)	0.681836	0.575663	0.725984	-.9153(-4.660,2.8293)	0.631869	0.841053	0.881705
	TG48:2		no identifier assigned	7	1.17(.674,2.03)	0.574373	0.519163	0.70416	.827(.499,1.37)	0.463522	0.321539	0.43003	-1.963(-3.956,.02823)	0.0533371	0.420484	0.0921871	.915(.433,1.93)	0.817554	0.423455	0.627231	-2.451(-5.948,1.0445)	0.169312	0.408635	0.171291
	TG48:3		no identifier assigned	7	1.12(.658,1.90)	0.675688	0.58235	0.771872	.806(.492,1.31)	0.391502	0.269128	0.341018	-2.357(-4.337,-.3778)	0.0195965	0.257882	0.0549846	.874(.418,1.82)	0.72051	0.348508	0.533573	-3.028(-6.428,.37091)	0.0807891	0.250464	0.0927628
	TG50:1		no identifier assigned	4	1.33(.730,2.43)	0.347188	0.371789	0.497681	.895(.522,1.53)	0.686645	0.759301	0.880477	-1.303(-3.545,.93918)	0.254675	0.942747	0.743621	1.27(.600,2.69)	0.531299	0.731934	0.777485	-1.217(-5.114,2.6784)	0.540111	0.887756	0.88662
	TG50:2		no identifier assigned	5	1.16(.650,2.10)	0.600751	0.234012	0.386432	.811(.480,1.37)	0.434995	0.411543	0.509505	-2.485(-4.693,-.2771)	0.0273852	0.627338	0.0380203	.934(.417,2.09)	0.868381	0.413089	0.618724	-2.923(-6.924,1.0775)	0.152109	0.584293	0.19041
	TG50:3		no identifier assigned	6	1.00(.564,1.78)	0.990514	0.223765	0.390288	.690(.409,1.16)	0.165511	0.264641	0.204757	-3.256(-5.499,-1.014)	0.00441363	0.486053	0.0152326	.636(.252,1.60)	0.338085	0.347425	0.403822	-4.470(-8.483,-.4576)	0.0289991	0.359488	0.0382012
	TG50:4		no identifier assigned	6	.926(.527,1.62)	0.790535	0.356587	0.536782	.697(.415,1.17)	0.173462	0.317886	0.236669	-3.205(-5.326,-1.084)	0.00305564	0.268612	0.0103935	.752(.319,1.77)	0.516077	0.331204	0.460222	-4.465(-8.317,-.6141)	0.0230566	0.239273	0.0229362
	TG51:1		no identifier assigned	9	1.25(.711,2.22)	0.42845	0.189798	0.296248	.835(.491,1.41)	0.504768	0.330388	0.453312	-1.661(-3.836,.51428)	0.13449	0.363869	0.177177	.888(.423,1.86)	0.754372	0.650773	0.817397	-1.992(-5.774,1.7885)	0.301635	0.274174	0.158555
	TG51:2		no identifier assigned	6	1.12(.635,2.00)	0.678998	0.120975	0.221284	.720(.420,1.23)	0.23356	0.187705	0.191036	-2.595(-5.027,-.1629)	0.0365017	0.258121	0.0519242	.638(.274,1.48)	0.298672	0.759604	0.658915	-3.525(-7.715,.66440)	0.099113	0.151949	0.0494121
	TG51:3		no identifier assigned	5	1.04(.593,1.83)	0.879458	0.0816937	0.169264	.678(.400,1.14)	0.149494	0.126417	0.100235	-3.066(-5.606,-.5258)	0.0179954	0.227609	0.0517185	.494(.190,1.28)	0.147888	0.488919	0.336425	-4.373(-8.802,.05626)	0.0529819	0.0815795	0.0320648
	TG52:1		no identifier assigned	5	1.11(.586,2.10)	0.746978	0.444416	0.648742	.803(.448,1.44)	0.46298	0.516834	0.619288	-1.533(-3.998,.93168)	0.222768	0.295408	0.259479	1.57(.679,3.64)	0.289533	0.838274	0.656455	-1.719(-5.968,2.5297)	0.427746	0.413523	0.457539
	TG52:2		no identifier assigned	4	.820(.461,1.45)	0.501038	0.13748	0.233133	.606(.355,1.03)	0.06582	0.58963	0.213543	-3.797(-6.029,-1.566)	0.000849851	0.579967	0.00654622	.786(.346,1.78)	0.565957	0.656014	0.753773	-5.222(-8.914,-1.530)	0.00555821	0.566967	0.0228629
	TG52:3		no identifier assigned	5	.826(.455,1.50)	0.53095	0.0705011	0.130593	.546(.317,.941)	0.0295907	0.53552	0.108258	-4.362(-7.155,-1.570)	0.00219817	0.595977	0.0115172	.603(.242,1.50)	0.279063	0.426825	0.422538	-6.226(-10.89,-1.554)	0.00900175	0.441768	0.0222305
	TG52:4		no identifier assigned	6	.818(.447,1.49)	0.514533	0.160919	0.252774	.568(.321,1.00)	0.050956	0.439993	0.133988	-3.951(-6.828,-1.073)	0.00712668	0.448976	0.0312599	.351(.089,1.38)	0.134288	0.321773	0.248299	-5.897(-10.84,-.9534)	0.0193899	0.282809	0.0188845
	TG52:5		no identifier assigned	7	.806(.443,1.46)	0.482183	0.333443	0.433376	.646(.374,1.11)	0.118801	0.421604	0.233334	-3.207(-5.679,-.7349)	0.0110044	0.305953	0.018487	.648(.238,1.76)	0.395806	0.404555	0.481347	-4.862(-9.202,-.5212)	0.0281406	0.281057	0.0196983
	TG54:2		no identifier assigned	4	.851(.460,1.57)	0.609487	0.354645	0.505769	.687(.384,1.22)	0.206653	0.277338	0.249388	-2.478(-5.046,.09069)	0.0586559	0.0820797	0.0250307	1.08(.452,2.62)	0.848375	0.733749	0.880461	-3.352(-7.507,.80310)	0.113845	0.168033	0.0488545
	TG54:3		no identifier assigned	4	.674(.394,1.15)	0.149854	0.310705	0.270903	.629(.380,1.04)	0.0729534	0.253125	0.110571	-3.239(-5.611,-.8677)	0.00742739	0.075296	0.00469753	.665(.295,1.50)	0.326596	0.40119	0.434751	-4.776(-8.408,-1.145)	0.00992988	0.0770502	0.00239592
	TG54:4		no identifier assigned	5	.704(.397,1.24)	0.230731	0.254083	0.270059	.560(.324,.969)	0.0382539	0.51608	0.132548	-3.809(-6.596,-1.023)	0.00736678	0.406187	0.0345532	.592(.226,1.55)	0.287855	0.304593	0.349517	-5.709(-10.33,-1.082)	0.015574	0.269062	0.0197154
	TG55:2		no identifier assigned	7	.903(.516,1.58)	0.722855	0.228107	0.391004	.687(.406,1.16)	0.163724	0.247177	0.186123	-2.567(-4.776,-.3582)	0.0227365	0.263236	0.0111346	.778(.340,1.77)	0.552048	0.497631	0.622596	-3.624(-7.495,.24725)	0.0665363	0.140139	0.00589243
	TG55:3		no identifier assigned	8	.966(.547,1.70)	0.906624	0.0918311	0.188787	.684(.414,1.12)	0.137288	0.237163	0.163654	-3.317(-5.444,-1.191)	0.00222918	0.471874	0.00475762	.762(.332,1.75)	0.523366	0.354098	0.482364	-4.416(-8.315,-.5169)	0.0264309	0.346523	0.0309486
	TG56:3		no identifier assigned	5	.775(.440,1.36)	0.379329	0.42927	0.487382	.696(.407,1.19)	0.186891	0.177285	0.157847	-2.518(-5.364,.32711)	0.0828004	0.0236954	0.0126674	.649(.255,1.65)	0.366149	0.795862	0.743547	-3.739(-8.334,.85489)	0.110644	0.0393226	0.0110032
	TG56:5		no identifier assigned	4	.712(.395,1.28)	0.257742	0.460587	0.494463	.620(.362,1.06)	0.0809773	0.404058	0.181796	-2.970(-5.453,-.4869)	0.0190646	0.166135	0.0204331	.794(.327,1.92)	0.610906	0.474678	0.624284	-4.592(-8.392,-.7923)	0.017854	0.177437	0.0189462
	TG56:6		no identifier assigned	5	.765(.421,1.39)	0.379977	0.384663	0.502308	.655(.382,1.12)	0.125735	0.469849	0.267332	-2.743(-5.395,-.0924)	0.042526	0.271443	0.0646723	.823(.344,1.97)	0.66246	0.472575	0.63285	-4.269(-8.509,-.0298)	0.0484112	0.275391	0.0675451
	TG56:7		no identifier assigned	6	1.02(.581,1.79)	0.941266	0.421464	0.619145	.722(.425,1.22)	0.230032	0.401745	0.341899	-1.717(-4.778,1.3422)	0.271217	0.594713	0.522404	.593(.225,1.55)	0.289539	0.85762	0.68906	-2.835(-7.687,2.0165)	0.252053	0.559604	0.452115
	TG56:8		no identifier assigned	8	1.07(.629,1.83)	0.791855	0.384146	0.547739	.847(.503,1.42)	0.533868	0.36127	0.471182	-.7318(-3.857,2.3934)	0.646261	0.591227	0.756597	.539(.208,1.39)	0.202727	0.66957	0.500216	-1.498(-6.479,3.4825)	0.555416	0.51541	0.64378
	TG58:6		no identifier assigned	6	.816(.457,1.45)	0.492032	0.467173	0.62476	.676(.394,1.16)	0.156387	0.179574	0.137093	-2.253(-4.831,.32530)	0.0867701	0.0610182	0.018703	.746(.308,1.80)	0.51621	0.642995	0.719955	-3.529(-7.672,.61295)	0.0949287	0.057446	0.0135623
	TG58:9		no identifier assigned	8	1.00(.610,1.66)	0.970235	0.549944	0.749617	.844(.518,1.37)	0.497095	0.945949	0.898366	-.8575(-3.080,1.3655)	0.449633	0.969805	0.864002	.894(.407,1.96)	0.781329	0.259331	0.430052	-1.292(-4.891,2.3058)	0.481325	0.965307	0.877291
	TG44:1		no identifier assigned	22	1.17(.665,2.08)	0.575083	0.471007	0.675153	.893(.533,1.49)	0.670058	0.510104	0.685242	-.8540(-2.939,1.2313)	0.422173	0.750802	0.775479	1.10(.559,2.18)	0.773303	0.636026	0.792076	-1.011(-4.510,2.4875)	0.571064	0.730142	0.776212
	TG46:0		no identifier assigned	21	1.61(.884,2.94)	0.118801	0.41025	0.415034	1.14(.668,1.96)	0.617375	0.834077	0.859647	.42506(-2.002,2.8528)	0.731481	0.79259	0.898438	1.16(.571,2.37)	0.676129	0.739964	0.827196	1.1267(-2.836,5.0897)	0.577371	0.874164	0.907565
	TG50:0		no identifier assigned	16	1.24(.674,2.31)	0.479752	0.921864	0.965661	.887(.504,1.56)	0.680705	0.822535	0.918323	-.3493(-2.818,2.1197)	0.781555	0.752572	0.897619	1.46(.686,3.12)	0.323844	0.953394	0.724687	-.2264(-4.469,4.0164)	0.916704	0.792007	0.924765
	TG53:1		no identifier assigned	17	1.01(.563,1.84)	0.951307	0.369891	0.573126	.780(.446,1.36)	0.384163	0.208562	0.279101	-1.196(-3.417,1.0250)	0.291199	0.0173785	0.0267349	1.07(.510,2.26)	0.848698	0.736889	0.882702	-1.733(-5.368,1.9006)	0.349803	0.0473594	0.0331407
	TG54:1		no identifier assigned	15	.949(.491,1.83)	0.877748	0.671252	0.848183	.803(.434,1.48)	0.484907	0.222391	0.32743	-1.106(-3.936,1.7230)	0.443386	0.130023	0.239167	1.55(.651,3.72)	0.318957	0.909392	0.751811	-1.211(-5.926,3.5034)	0.614566	0.260057	0.426938
	TG56:2		no identifier assigned	16	.920(.520,1.62)	0.775558	0.661815	0.822916	.856(.494,1.48)	0.579577	0.240227	0.360021	-.3119(-2.805,2.1812)	0.806303	0.128646	0.184173	.957(.418,2.19)	0.917593	0.995701	0.999351	-.6309(-4.731,3.4698)	0.762993	0.266185	0.336812
	TG58:10		no identifier assigned	20	.981(.608,1.58)	0.937835	0.320577	0.509293	.989(.615,1.59)	0.964147	0.147865	0.281227	.16571(-2.390,2.7220)	0.898898	0.377194	0.578624	1.13(.582,2.21)	0.709644	0.140191	0.250716	-.0289(-4.361,4.3037)	0.989567	0.390086	0.594751
Free fatty acids
	FA C18:0	ocdca	LMFA01010018	12	.904(.554,1.47)	0.689367	0.183356	0.297019	.945(.593,1.50)	0.815226	0.0772446	0.161985	.20671(-1.729,2.1430)	0.834267	0.848512	0.940126	1.27(.671,2.40)	0.461681	0.179048	0.283082	.50642(-2.796,3.8097)	0.763811	0.556595	0.736717
	FA C18:2	lnlc	no identifier assigned	18	1.01(.585,1.74)	0.970895	0.325361	0.498933	.880(.515,1.50)	0.641837	0.436092	0.608308	-.5690(-3.658,2.5206)	0.718118	0.838112	0.949496	1.08(.507,2.32)	0.831315	0.377333	0.571619	-.8650(-5.547,3.8170)	0.717261	0.962231	0.943966
	FA C18:3(w3w6)	lnlnca,lnlncg	no identifier assigned	18	.812(.462,1.42)	0.470136	0.43539	0.449294	.907(.544,1.51)	0.709046	0.220944	0.366455	-1.090(-4.080,1.9000)	0.47484	0.969782	0.801636	1.31(.595,2.89)	0.499755	0.312949	0.452586	-1.395(-6.112,3.3221)	0.562102	0.792917	0.478058
	FA C20:3(w3w6)	M00010;eic21114tr;dlnlcg	LMFA01030159	11	1.18(.693,2.02)	0.533102	0.23349	0.399959	1.02(.603,1.73)	0.932569	0.0416616	0.0938395	.31289(-2.066,2.6923)	0.796606	0.781746	0.901316	1.59(.681,3.72)	0.28229	0.14962	0.191323	.66825(-3.229,4.5662)	0.736868	0.469963	0.658419
	FA C20:4(w6)	arachd	no identifier assigned	18	.997(.605,1.64)	0.99301	0.319313	0.51363	.987(.597,1.63)	0.959668	0.163268	0.304923	-.3865(-2.369,1.5965)	0.702458	0.709901	0.772944	2.09(.901,4.85)	0.0855285	0.196517	0.123501	-.0943(-3.218,3.0294)	0.952789	0.387829	0.572886
	FA C20:5(w3)	tmndnc	no identifier assigned	22	1.28(.724,2.28)	0.390771	0.615438	0.676534	.834(.474,1.46)	0.529016	0.34154	0.472942	-.4681(-3.412,2.4764)	0.755335	0.626984	0.71879	1.62(.607,4.32)	0.334207	0.187091	0.275317	-.6703(-5.033,3.6927)	0.763323	0.55066	0.607063
	FA C22:5(w3)	clpnd	LMFA04000044	17	1.16(.707,1.90)	0.551904	0.613485	0.770232	1.09(.668,1.79)	0.717526	0.34506	0.516751	.24601(-1.967,2.4594)	0.827549	0.987576	0.989243	2.22(.935,5.26)	0.0704175	0.245593	0.131391	.65527(-2.864,4.1745)	0.715161	0.86957	0.951594
	FA C16:0	hdca	LMFA01010001	15	1.16(.691,1.97)	0.563239	0.130465	0.244716	.959(.574,1.60)	0.875721	0.17433	0.321311	-.6763(-3.482,2.1296)	0.636612	0.991004	0.96873	1.31(.650,2.65)	0.445477	0.108122	0.175382	-.2356(-4.789,4.3182)	0.919226	0.740605	0.8351
	FA C16:1	hdcea	no identifier assigned	17	1.00(.530,1.91)	0.979687	0.151789	0.285273	.981(.507,1.89)	0.954556	0.477043	0.686554	-.7344(-4.497,3.0285)	0.702051	0.995564	0.986014	1.13(.456,2.82)	0.783563	0.213675	0.364943	-.5911(-6.361,5.1791)	0.840858	0.864519	0.900169
	FA C18:1	ocdcea	LMFA01030002	10	1.11(.647,1.90)	0.703939	0.341112	0.541031	.999(.589,1.69)	0.99984	0.176297	0.324263	-.1746(-2.981,2.6317)	0.90293	0.946299	0.988249	1.20(.562,2.57)	0.632051	0.176374	0.292685	.04471(-4.332,4.4221)	0.984027	0.825714	0.929604
	FA C20:1	CE2510;M00017;M01235	no identifier assigned	12	1.20(.721,2.02)	0.471748	0.560844	0.727942	1.01(.610,1.68)	0.952007	0.86891	0.96135	.41849(-2.318,3.1558)	0.76445	0.337924	0.38473	1.15(.548,2.42)	0.70781	0.124943	0.235796	.88488(-3.285,5.0552)	0.677499	0.455086	0.435999
	FA C20:2	eidi1114ac	no identifier assigned	13	1.00(.595,1.69)	0.98281	0.63989	0.807889	1.13(.669,1.92)	0.634685	0.182843	0.301398	.49631(-1.779,2.7723)	0.669097	0.909828	0.938814	1.58(.706,3.57)	0.262485	0.200012	0.220872	1.1871(-2.239,4.6139)	0.497171	0.867706	0.884773
	FA C22:4	adrn	LMFA01030178	12	1.07(.625,1.86)	0.782995	0.709383	0.876295	1.16(.675,2.01)	0.580728	0.270393	0.395185	.60740(-1.813,3.0283)	0.622895	0.846947	0.916828	1.99(.847,4.69)	0.114078	0.138216	0.102495	1.2940(-2.618,5.2063)	0.516817	0.518916	0.704381
	FA C22:5(w6)	dcsptn1	LMFA01030182	12	.865(.484,1.54)	0.626265	0.338698	0.449356	1.01(.569,1.79)	0.966241	0.138507	0.264558	-.2963(-2.538,1.9456)	0.795586	0.802092	0.884761	1.93(.679,5.48)	0.216726	0.164988	0.164951	.13099(-3.381,3.6432)	0.941727	0.48655	0.642035
	FA C22:6	crvnc	no identifier assigned	17	1.33(.695,2.56)	0.386121	0.862642	0.886944	.820(.434,1.54)	0.542544	0.702114	0.794473	-.3138(-3.132,2.5043)	0.827215	0.676569	0.826584	1.27(.440,3.71)	0.65059	0.368571	0.55709	-.5261(-4.791,3.7390)	0.808967	0.985128	0.995603
	FA C24:1	nrvnc	LMFA01030092	21	1.16(.708,1.90)	0.551447	0.843971	0.856733	1.23(.749,2.02)	0.411843	0.75475	0.75473	.32653(-1.671,2.3248)	0.74877	0.102582	0.201049	1.63(.704,3.81)	0.251366	0.0951502	0.123465	1.0224(-1.978,4.0238)	0.504337	0.117751	0.145074
	FA C20:3(w9)	M02457	no identifier assigned	45	.871(.511,1.48)	0.611677	0.608048	0.644017	.720(.420,1.23)	0.232367	0.281669	0.290409	-.8769(-3.613,1.8594)	0.529923	0.726234	0.752178	1.61(.667,3.92)	0.286607	0.258154	0.291082	-1.337(-5.676,3.0021)	0.54587	0.594365	0.61076
	FA C14:0	ttdca	LMFA01010014	17	.991(.514,1.90)	0.979904	0.0732953	0.137612	.768(.392,1.50)	0.443471	0.167964	0.257712	-1.330(-4.826,2.1642)	0.455461	0.550608	0.257351	1.12(.464,2.73)	0.790512	0.406967	0.576606	-1.516(-7.344,4.3111)	0.610028	0.351149	0.141992
	FA C17:0	hpdca	LMFA01010017	20	1.21(.715,2.07)	0.466573	0.100194	0.186317	.842(.504,1.40)	0.511365	0.0604916	0.115833	-1.330(-3.744,1.0834)	0.280027	0.281492	0.338519	1.39(.632,3.06)	0.409955	0.384065	0.433377	-1.116(-4.964,2.7318)	0.569639	0.422092	0.506509
	FA C17:1	M00003;M01238	no identifier assigned	21	1.13(.661,1.94)	0.64516	0.183787	0.334877	.823(.481,1.40)	0.476652	0.409113	0.530506	-.9983(-3.441,1.4452)	0.423277	0.953002	0.794872	1.39(.630,3.07)	0.412109	0.238657	0.28467	-.9375(-4.621,2.7461)	0.617878	0.891778	0.811282
	FA C22:1	doco13ac	no identifier assigned	24	.723(.426,1.22)	0.230378	0.15718	0.160494	.821(.509,1.32)	0.418531	0.566232	0.621619	-.2979(-2.347,1.7513)	0.775671	0.87312	0.958269	1.17(.489,2.80)	0.720479	0.0300787	0.0698004	-1.207(-3.978,1.5628)	0.392897	0.628713	0.736592
	FA C24:0	lgnc	LMFA01010024	30	1.28(.762,2.17)	0.345155	0.103499	0.156326	1.60(.981,2.62)	0.0595642	0.0827492	0.0363066	.85088(-.9977,2.6995)	0.367	0.483593	0.573166	1.35(.610,3.00)	0.455133	0.103192	0.157076	2.4691(-.7952,5.7335)	0.138211	0.232266	0.213141
QC RSD%=quality control relative standard deviation in %, SD=standard deviation, CI=confidence interval, UPDRS=Unified Parkinson's Disease Rating Scale
Estimates from mixed effect generalized linear regression (ordered logistic for subscales I,II and IV; linear for subscale III and total sum) with random intercepts for subject. All analyses adjusted for age, sex, length of disease, levodopa intake, levodopa dose and wave (categorical).
In bold, FDR<0.05 for association with total UPDRS score, global test

## Sheet: Summary S6
Summary Statistics S6: Summary statistics for predicting UPDRS scales at follow-up in Parkinsons's disease cases with the z-transformed log metabolite concentrations
A: Predicting follow-up II with baseline values
				Scale 1: nonmotor experiences of daily living		Scale 2: motor experiences of daily living		Scale 3: motor examination		Scale 4: motor complications		Total sum of all scales
Class	Metabolite	HMDB/Lipidmaps/PubchemID	QC RSD %	OR per SD(95%-CI)	p-val	OR per SD(95%-CI)	p-val	b per SD(95%-CI)	p-val	OR per SD(95%-CI)	p-val	b per SD(95%-CI)	p-val
Bile Acids
	Glycodeocycholate	HMDB00631	4	.7207(.3128,1.660)	0.441871	.7485(.2885,1.941)	0.551509	-2.550(-9.102,4.0011)	0.428075	1.664(.7148,3.874)	0.237395	-3.515(-15.32,8.2906)	0.54319
	Taurodeoxycholate	HMDB00896	11	.6359(.2464,1.641)	0.349496	.7703(.2997,1.979)	0.587946	-1.309(-8.211,5.5920)	0.697665	.7556(.3000,1.903)	0.552269	-3.321(-14.88,8.2385)	0.557319
	Taurolithocholate	HMDB0000722	10	.7907(.3693,1.692)	0.545345	.8724(.3752,2.028)	0.751129	-1.235(-7.926,5.4568)	0.705576	.5584(.2267,1.375)	0.205216	-2.245(-13.88,9.3904)	0.692812
	Taurochenodeoxycholate	HMDB00951	16	.3332(.1119,.9917)	0.0482833	.1983(.0644,.6104)	0.00479617	-4.671(-10.42,1.0859)	0.106574	.3141(.1103,.8945)	0.0301097	-12.21(-20.51,-3.914)	0.00584132
Amines
	L-Histidine	HMDB00177	9	.4722(.1957,1.139)	0.0950106	.2360(.0827,.6737)	0.00697392	-6.024(-9.577,-2.472)	0.0019433	.7905(.3406,1.834)	0.584297	-9.285(-16.03,-2.532)	0.00928042
QC RSD%=quality control relative standard deviation in %, SD=standard deviation, CI=confidence interval, UPDRS=Unified Parkinson's Disease Rating Scale
Estimates from mixed effect generalized linear regression (ordered logistic for subscales I,II and IV; linear for subscale III and total sum) with random intercepts for subject. All analyses adjusted for age, sex, length of disease, levodopa intake (at follow-up 1), levodopa equivalent dosage (at follow-up 1) and baseline UPDRS scores.
In bold, FDR<0.05 for prediction of total UPDRS score at follow up II
B: Predicting follow-up II with follow-up I values
				Scale 1: nonmotor experiences of daily living		Scale 2: motor experiences of daily living		Scale 3: motor examination		Scale 4: motor complications		Total sum of all scales
Class	Metabolite	HMDB/Lipidmaps/PubchemID	QC RSD %	OR per SD(95%-CI)	p-val	OR per SD(95%-CI)	p-val	b per SD(95%-CI)	p-val	OR per SD(95%-CI)	p-val	b per SD(95%-CI)	p-val
Bile Acids
	Glycodeocycholate	HMDB00631	4	.4278(.1797,1.018)	0.0551436	.5890(.2840,1.221)	0.154954	-.0657(-5.538,5.4067)	0.980353	1.257(.6160,2.566)	0.529099	-1.745(-8.588,5.0976)	0.602091
	Taurodeoxycholate	HMDB00896	11	.4801(.1926,1.196)	0.115255	.6709(.2978,1.511)	0.335548	2.0297(-3.826,7.8861)	0.479844	1.070(.4566,2.510)	0.875089	.95037(-7.844,9.7455)	0.824753
	Taurolithocholate	HMDB0000722	10	.4919(.1962,1.232)	0.130137	.4068(.1691,.9783)	0.0445499	2.2008(-1.406,5.8077)	0.218956	.7003(.3192,1.536)	0.374192	-.3808(-6.411,5.6498)	0.89698
	Taurochenodeoxycholate	HMDB00951	16	.3615(.1553,.8416)	0.0182773	.3155(.1348,.7385)	0.00784789	.16858(-4.485,4.8225)	0.940796	.8651(.4340,1.724)	0.68073	-2.358(-10.19,5.4765)	0.538884
Amines
	L-Histidine	HMDB00177	9	.3477(.1342,.9006)	0.0295886	.2056(.0730,.5792)	0.00275649	-5.805(-8.614,-2.997)	0.000317553	.8764(.3946,1.946)	0.745969	-9.301(-15.28,-3.318)	0.00398344
QC RSD%=quality control relative standard deviation in %, SD=standard deviation, CI=confidence interval, UPDRS=Unified Parkinson's Disease Rating Scale
Estimates from mixed effect generalized linear regression (ordered logistic for subscales I,II and IV; linear for subscale III and total sum) with random intercepts for subject. All analyses adjusted for age, sex, length of disease, levodopa intake (at follow-up 1), levodopa equivalent dosage (at follow-up 1) and baseline UPDRS scores.
In bold, FDR<0.05 for prediction of total UPDRS score at follow up II
C: Predicting follow-up I with baseline I values
				Scale 1: nonmotor experiences of daily living		Scale 2: motor experiences of daily living		Scale 3: motor examination		Scale 4: motor complications		Total sum of all scales
Class	Metabolite	HMDB/Lipidmaps/PubchemID	QC RSD %	OR per SD(95%-CI)	p-val	OR per SD(95%-CI)	p-val	b per SD(95%-CI)	p-val	OR per SD(95%-CI)	p-val	b per SD(95%-CI)	p-val
Bile Acids
	Glycodeocycholate	HMDB00631	4	1.809(.7830,4.182)	0.165193	1.270(.5532,2.917)	0.572555	1.4063(-4.276,7.0890)	0.614183	1.077(.4844,2.398)	0.854148	2.4544(-6.380,11.289)	0.571732
	Taurodeoxycholate	HMDB00896	11	1.062(.4102,2.751)	0.900745	1.074(.4365,2.642)	0.87648	-1.057(-7.333,5.2185)	0.731032	.4329(.1640,1.142)	0.090748	-2.536(-12.21,7.1413)	0.593505
	Taurolithocholate	HMDB0000722	10	.9981(.4536,2.196)	0.9963	1.923(.8462,4.372)	0.118393	1.6984(-4.043,7.4404)	0.547284	.7445(.3236,1.712)	0.487792	2.6201(-7.008,12.248)	0.579566
	Taurochenodeoxycholate	HMDB00951	16	.5477(.1826,1.642)	0.282647	.5270(.1972,1.408)	0.201456	-4.926(-12.06,2.2118)	0.167205	.3550(.1264,.9963)	0.0491838	-9.223(-20.32,1.8734)	0.099145
Amines
	L-Histidine	HMDB00177	9	.8814(.3975,1.954)	0.756168	.4394(.1939,.9958)	0.0488521	-1.576(-6.374,3.2213)	0.504116	.7858(.3495,1.766)	0.559845	-3.535(-10.89,3.8244)	0.331336
QC RSD%=quality control relative standard deviation in %, SD=standard deviation, CI=confidence interval, UPDRS=Unified Parkinson's Disease Rating Scale
Estimates from mixed effect generalized linear regression (ordered logistic for subscales I,II and IV; linear for subscale III and total sum) with random intercepts for subject. All analyses adjusted for age, sex, length of disease, levodopa intake (at follow-up 1), levodopa equivalent dosage (at follow-up 1) and baseline UPDRS scores.
In bold, FDR<0.05 for prediction of total UPDRS score at follow up II

## Sheet: Summary S7
Summary Statistics S7: Species abundances in association with PD based on Bedarf et a. 2017 data
Species	OR(95%-CI)	p-value
Akkermansia muciniphila	8.737(3.567,21.39)	2.10585e-06
Alistipes shahii	2.522(1.653,3.849)	1.76662e-05
Prevotella stercorea	.1141(.0349,.3727)	0.000325233
Atopobium parvulum	.1948(.0751,.5048)	0.000759393
Haemophilus parainfluenzae	.1969(.0741,.5229)	0.00111031
Catenibacterium mitsuokai	.1909(.0660,.5514)	0.00221482
Phascolarctobacterium succinatutens	.3059(.1426,.6561)	0.00234684
Ruminococcus torques	.5490(.3637,.8286)	0.00430166
Eubacterium siraeum	2.305(1.247,4.259)	0.0076521
Butyricicoccus pullicaecorum	1.509(1.100,2.072)	0.0107447
Roseburia intestinalis	.3995(.1931,.8262)	0.0133319
Marvinbryantia formatexigens	1.291(1.053,1.583)	0.0137601
Streptococcus parasanguinis	.3056(.1178,.7930)	0.0148213
Bilophila wadsworthia	1.745(1.112,2.739)	0.0153802
Blautia hydrogenotrophica	1.503(1.078,2.095)	0.0160764
Roseburia hominis	1.667(1.092,2.545)	0.0178428
Streptococcus thermophilus	.4025(.1890,.8568)	0.0182461
Prevotella copri	.2454(.0733,.8213)	0.0226436
Eubacterium biforme	.3396(.1324,.8708)	0.024596
Adlercreutzia equolifaciens	1.761(1.070,2.896)	0.0257644
Gordonibacter pamelaeae	1.783(1.064,2.987)	0.0279649
Prevotella timonensis	.3827(.1574,.9303)	0.0340605
Pseudoramibacter alactolyticus	1.861(1.046,3.312)	0.0345579
Ruminococcus lactaris	1.852(1.044,3.288)	0.0350556
Anaerotruncus colihominis	1.451(1.022,2.060)	0.0372555
Blautia obeum	1.559(1.026,2.368)	0.0373739
Lachnospira multipara	1.668(1.025,2.713)	0.0392883
Pseudoflavonifractor capillosus	1.428(1.001,2.039)	0.0491954
Ruminococcus albus	1.644(1.000,2.702)	0.0498387
Prevotella bivia	.4645(.2150,1.003)	0.0509656
Pyramidobacter piscolens	1.806(.9921,3.288)	0.0531071
Paraprevotella clara	.3828(.1426,1.027)	0.05671
Bacteroides coprocola	.1702(.0263,1.099)	0.0628901
Ruminococcus flavefaciens	1.596(.9703,2.625)	0.0655514
Clostridium sporosphaeroides	1.475(.9740,2.235)	0.0663747
Parabacteroides gordonii	1.954(.9269,4.120)	0.0782929
Rothia mucilaginosa	.4172(.1511,1.152)	0.0916325
Parabacteroides goldsteinii	.5393(.2626,1.107)	0.0926697
Clostridium bolteae	.6883(.4431,1.069)	0.0966039
Clostridium viride	1.424(.9353,2.168)	0.0992314
Bacteroides finegoldii	1.773(.8953,3.513)	0.100393
Eggerthella lenta	2.081(.8437,5.134)	0.111551
Bacteroides xylanisolvens	1.645(.8666,3.122)	0.127911
Anaerostipes hadrus	1.454(.8901,2.377)	0.134797
Prevotella melaninogenica	.5147(.2137,1.239)	0.138461
Slackia exigua	1.556(.8484,2.853)	0.153054
Bifidobacterium ruminantium	1.791(.8040,3.993)	0.153744
Eubacterium desmolans	1.229(.9241,1.636)	0.15592
Cloacibacillus evryensis	1.830(.7916,4.231)	0.157467
Parabacteroides johnsonii	.6827(.4016,1.160)	0.158704
Bifidobacterium angulatum	1.786(.7779,4.102)	0.171313
Odoribacter laneus	.6059(.2937,1.250)	0.175195
Paraprevotella xylaniphila	.6638(.3650,1.207)	0.179382
Mitsuokella multacida	1.623(.7892,3.339)	0.187922
Alistipes putredinis	1.406(.8358,2.365)	0.199047
Ruminococcus callidus	.6686(.3595,1.243)	0.203628
Bacteroides clarus	.5550(.2223,1.385)	0.207186
Eubacterium limosum	1.450(.8120,2.592)	0.20882
Bifidobacterium stercoris	1.733(.7349,4.088)	0.208929
Clostridium methylpentosum	1.274(.8712,1.865)	0.211249
Bacteroides fragilis	1.493(.7848,2.840)	0.221875
Desulfovibrio piger	2.521(.5704,11.14)	0.222614
Bacteroides pyogenes	.6819(.3602,1.291)	0.23982
Eubacterium dolichum	.8235(.5956,1.138)	0.240391
Bacteroides thetaiotaomicron	.6649(.3356,1.317)	0.24222
Parvimonas micra	3.214(.4418,23.39)	0.2488
Bacteroides caccae	.6513(.3141,1.350)	0.249096
Bacteroides pectinophilus	1.198(.8757,1.640)	0.257766
Kallipyga massiliensis	1.493(.7434,3.001)	0.25964
Mitsuokella jalaludinii	.5454(.1846,1.611)	0.27291
Roseburia inulinivorans	.7913(.5200,1.204)	0.274659
Prevotella albensis	.5832(.2211,1.537)	0.275789
Prevotella ruminicola	.6199(.2609,1.472)	0.278811
Ruminococcus bromii	1.418(.7531,2.672)	0.279038
Eubacterium cellulosolvens	1.181(.8726,1.600)	0.280177
Bifidobacterium catenulatum	1.674(.6534,4.293)	0.282874
Flavonifractor plautii	1.217(.8477,1.748)	0.28654
Bifidobacterium scardovii	2.047(.5414,7.739)	0.291033
Olsenella profusa	1.386(.7505,2.560)	0.296833
Sutterella parvirubra	.7027(.3578,1.379)	0.305581
Ruminococcus obeum	1.200(.8447,1.705)	0.308561
Selenomonas ruminantium	2.118(.4955,9.057)	0.31119
Clostridium nexile	1.128(.8930,1.426)	0.311234
Bacteroides salyersiae	2.389(.4338,13.16)	0.316989
Bacteroides coprophilus	.6112(.2319,1.611)	0.319574
Streptococcus vestibularis	.5918(.2082,1.681)	0.324957
Eubacterium ramulus	.8615(.6390,1.161)	0.32811
Clostridium scindens	.8416(.5922,1.196)	0.33642
Sutterella wadsworthensis	1.442(.6756,3.081)	0.343539
Ruminococcus champanellensis	1.188(.8281,1.705)	0.348908
Ruminococcus gnavus	.8031(.5055,1.276)	0.353464
Kandleria vitulina	.6833(.2958,1.578)	0.372642
Clostridium citroniae	.8841(.6739,1.159)	0.374112
Butyricimonas virosa	.7755(.4325,1.390)	0.393468
Lactobacillus ruminis	2.437(.3044,19.52)	0.401155
Oxalobacter formigenes	1.605(.5280,4.883)	0.403895
Butyrivibrio fibrisolvens	1.261(.7304,2.177)	0.405057
Bifidobacterium dentium	.6575(.2427,1.781)	0.409704
Bifidobacterium kashiwanohense	1.593(.5216,4.870)	0.413297
Dialister succinatiphilus	1.522(.5555,4.172)	0.41384
Methanobrevibacter smithii	1.645(.4918,5.503)	0.419021
Eggerthia catenaformis	1.887(.4012,8.876)	0.42145
Subdoligranulum variabile	1.128(.8391,1.518)	0.423122
Collinsella tanakaei	1.321(.6627,2.633)	0.428773
Ruminococcus gauvreauii	1.105(.8585,1.423)	0.436256
Olsenella uli	1.290(.6762,2.461)	0.439541
Prevotella buccae	.7178(.3083,1.670)	0.441899
Bacteroides massiliensis	.6958(.2697,1.794)	0.453088
Butyricimonas synergistica	.7456(.3431,1.620)	0.458594
Blautia producta	1.102(.8514,1.426)	0.460277
Pseudobutyrivibrio ruminis	1.213(.7228,2.037)	0.464019
Tannerella forsythia	1.349(.5836,3.119)	0.483548
Coprococcus comes	.8697(.5855,1.291)	0.489449
Barnesiella intestinihominis	1.259(.6531,2.429)	0.49106
Bifidobacterium longum	1.380(.5405,3.527)	0.500101
Bacteroides timonensis	1.264(.6379,2.507)	0.501152
Bacteroides nordii	.6626(.1992,2.203)	0.502102
Collinsella intestinalis	1.212(.6669,2.202)	0.528048
Clostridium asparagiforme	1.097(.8190,1.471)	0.53253
Faecalibacterium prausnitzii	.8769(.5802,1.325)	0.533319
Eubacterium eligens	.8323(.4664,1.485)	0.534561
Clostridium saccharogumia	1.129(.7553,1.688)	0.553169
Bifidobacterium pseudocatenulatum	1.379(.4725,4.026)	0.556197
Prevotella brevis	.7783(.3377,1.793)	0.556455
Clostridium spiroforme	1.229(.6003,2.516)	0.572522
Bacteroides intestinalis	1.228(.5820,2.592)	0.589323
Acidaminococcus fermentans	1.242(.5640,2.738)	0.589568
Prevotella corporis	.7962(.3475,1.824)	0.590195
Bacteroides eggerthii	1.277(.4927,3.309)	0.614782
Stoquefichus massiliensis	1.166(.6281,2.165)	0.625958
Bifidobacterium adolescentis	1.263(.4887,3.268)	0.628937
Bacteroides plebeius	.7776(.2707,2.233)	0.640378
Clostridium hathewayi	1.122(.6903,1.825)	0.640832
Eubacterium cylindroides	.9099(.6100,1.357)	0.643596
Bacteroides vulgatus	1.172(.5874,2.338)	0.652341
Bacteroides stercoris	.7123(.1565,3.241)	0.660858
Blautia wexlerae	.9208(.6355,1.334)	0.662812
Alistipes finegoldii	.8560(.4255,1.721)	0.662849
Collinsella stercoris	1.137(.6336,2.042)	0.665715
Clostridium difficile	1.095(.7241,1.656)	0.666838
Dorea formicigenerans	.9332(.6767,1.286)	0.673352
Clostridium symbiosum	1.067(.7824,1.455)	0.681397
Staphylococcus cohnii	1.194(.4954,2.877)	0.692596
Holdemania filiformis	1.060(.7901,1.424)	0.693908
Clostridium hylemonae	1.085(.7198,1.638)	0.694518
Eubacterium rectale	1.136(.5919,2.182)	0.700471
Coprococcus catus	1.076(.7394,1.566)	0.701267
Bacteroides uniformis	1.111(.6141,2.010)	0.72737
Eubacterium ventriosum	1.073(.6939,1.661)	0.748999
Clostridium bartlettii	.8840(.4078,1.916)	0.75498
Slackia piriformis	1.110(.5705,2.159)	0.758445
Bifidobacterium bifidum	.8717(.3452,2.201)	0.771538
Collinsella aerofaciens	1.079(.6314,1.843)	0.780879
Clostridium clostridioforme	.9687(.7618,1.231)	0.795352
Eubacterium sulci	1.089(.5501,2.156)	0.806378
Streptococcus salivarius	.8842(.3259,2.398)	0.808995
Bacteroides oleiciplenus	.9439(.5830,1.527)	0.814272
Prevotella enoeca	.8923(.3446,2.310)	0.814563
Parasutterella excrementihominis	1.130(.3775,3.385)	0.826389
Escherichia coli	.8560(.2134,3.432)	0.82643
Alistipes onderdonkii	.9145(.3916,2.135)	0.836468
Actinomyces odontolyticus	1.068(.5447,2.097)	0.846391
Bacteroides cellulosilyticus	1.084(.4488,2.622)	0.856393
Bacillus endophyticus	.9328(.4346,2.002)	0.858469
Bacteroides ovatus	1.049(.6017,1.829)	0.865746
Clostridium innocuum	.9726(.6958,1.359)	0.871072
Alistipes indistinctus	1.063(.4871,2.322)	0.876828
Parabacteroides merdae	.9620(.5760,1.606)	0.88255
Ruminococcus bicirculans	1.046(.5606,1.951)	0.887387
Bacteroides faecis	1.089(.3154,3.763)	0.892022
Butyrivibrio crossotus	.9202(.2735,3.095)	0.893232
Streptococcus pleomorphus	.9841(.7224,1.340)	0.919154
Bacteroides dorei	.9740(.5582,1.699)	0.926241
Dorea longicatena	1.020(.6483,1.606)	0.929462
Megasphaera elsdenii	1.072(.1548,7.421)	0.943793
Bacteroides fluxus	1.018(.6035,1.718)	0.945665
Oribacterium sinus	1.021(.5481,1.902)	0.947351
Odoribacter splanchnicus	1.012(.6982,1.468)	0.947772
Dialister invisus	1.029(.3244,3.264)	0.961013
Eubacterium brachy	.9811(.4252,2.263)	0.964351
Blautia hansenii	1.006(.7231,1.401)	0.967852
Coprococcus eutactus	1.015(.3888,2.652)	0.974845
Clostridium leptum	.9951(.7045,1.405)	0.977947
Parabacteroides distasonis	.9915(.5401,1.820)	0.978169
OR=odds ratio, CI=confidence interval
Estimates from fractional regression with bootstrap-derived standard errors using 2000 replications with group as sole predictor.
Only species at least in 30% of observations detected included into analyses
In bold, FDR<0.05

## Sheet: Summary S8
Summary Statistics S8: Reaction abundances in association with PD based on Bedarf et a. 2017 data
Extended Transsulfuration Pathway
Reaction	Formula	OR(95%_CI)	P-val
AHC	S-adenosylhomocysteine+H2O->Homocysteine+Adenosine	1.687(1.299,2.192)	8.69e-05
ASNS2	Aspartate+ATP+Ammonium->AMP+asparagine+diphosphate	.6267(.4883,.8044)	0.000244
HSERTA	Acetyl-CoA+homoserineóCoA+O-Acetyl-Homoserine	1.707(1.266,2.302)	0.0005
HSST	Homoserine+Succinyl-CoA->CoA+O-succinyl-homoserine	.5505(.3752,.8079)	0.0023
FXXRDO	3Ferredoxin (oxidized)+3H2O+hydrogen sulfide<->3ferrodoxin(reduced) +2H + sulfite	2.232(1.311,3.800)	0.00309
r0127	Asparagine+H2O->Aspartate+Ammonium	.7079(.5492,.9124)	0.007648
SULR	3H2O+hydrogen sulfide + 3NADPó5H+3NADPH+sulfate	1.974(1.168,3.334)	0.00964
METB1	O-Acetyl-homoserine+cysteine->cystathionine+H+acetate	0.7390(.5809,.9401)	0.01379
SHSL1r	Cysteine+Succinyl-homoserineócystathionine+H+succinate	0.730(0.564,0.943)	0.01701
TAURPYRAT	Pyruvate+Taurine->alanine+sulfacetaldehyde	1.746(1.099,2.772)	0.01828
SACALDACT	Sulfoacetaldehyde+phosphate->acetatephosphate+sulfite	1.746(1.099,2.772)	0.01828
SHSL4r	H2O+O-succinyl-homoserine<->2-Hydroxybutyrate+H+Ammonia+Succinate	.7547(.5889,.9670)	0.0260951
HSDy	Homoserine+NADPó4-aspartate-semialdehyde+NADHP+H	1.536(1.003,2.289)	0.0351
HSDx	Homoserine+NADó4-aspartate-semialdehyde+NADH+H	1.550(1.001,2.400)	0.0492
ASPKi	Aspartate+ATP->4-phospho-aspartate+ADP	1.443(.9562,2.1779)	0.0806
AHSERL2	O-Acetyl-homoserine+Hydrogen sulfide->Acetate+H+Homocysteine	1.375(.9128,2.072)	0.127481
CYSTS2	Hydrogene sulfide+serine->Cysteine+H2O	1.482(.8746,2.513)	0.143572
HSK	Homoserine+ATPóhomoserinephosphate+ADP	1.196 (0.909,1.574)	0.201
CYSTL	Cystathionine+h2O->Homocysteine+Ammonia+Pyruvate	1.210(.9028,1.623)	0.201507
SHSL2	Hydrogene sulfide+O-succinyl-homoserine-> homocysteine+succinate+H	1.181(.8152,1.712)	0.378212
CYSTS	Homocysteine+Serine->Cystathionine+H2O	.9007(.6927,1.171)	0.435037
CYSTGL	Cystathionine+h2O->2-Hydoxybutyrate+Cysteine+Ammonia	.9017(.6944,1.170)	0.437814
METSr	5-Methyltetrahydrofolate+Homocysteine<->H+Methionine+Tetrahydrofolate	1.087(.7244,1.633)	0.685078
HCYSMT	S-adenosylhomocysteine+S-Methyl-Methionine->H+2Methionine	.9160(.5983,1.402)	0.686704
HCYSHSL	H2O+Homocysteine<->2-hydroxybutyrate+Hydrogen Sulfide+Ammonia	1.142(.5677,2.3008)	0.7083
CYSDS	Cysteine+H2O->Hydrogen Sulfide+Ammonia+pyruvate	1.003(.7116,1.415)	0.983126
HCYSMT2	S-adenosylhomocysteine+S-Methyl-Methionine->H+2Methionine	1.003(.5432,1.852)	0.991961
ASAD	4-Aspartate-semialdehyde+NADP+phosphate<->4-phospho-aspartate+H+NADPH	.9996(.5456,1.8313)	0.999
Lipid metabolism (reactions including FA C14:0)
Reaction	Formula	OR(95%_CI)	P-val
LPLIPAL1G140	H2O+1-Acyl-sn-glycero-3-phosphoglycerol->H+FA C14:0 +Glycerolphophorglycerol	.9802(.7460,1.288)	0.886302
FACOAL140	ATP+CoA+FA C14:0<->AMP+diphosphat+FA C14:0-CoA	.8603(.6309,1.173)	0.341923
PLIPA2G140	H20+Phosphatidylglyceroln(n-C14:0)->2-Acyl-sn-glycero-3-phosphoglycerol (n-C14:0)+FA C14:0	.9494(.6460,1.395)	0.791797
OR=odds ratio, CI=confidence interval
Estimates from fractional regression with the group variable as the sole predictor
In bold, FDR<0.05
All (lyso)phospholipase reactions were perfectly correlated, therefore only one example is shown for each class.

## Sheet: Summary S9
Summary Statistics S9: Microbial secretion potentials in association with PD based on Bedarf et a. 2017 data
Metabolite	b(95%-CI)	p-value
L-methionine	.49845(.25236,.74453)	7.1869e-05
D-Glucose 6-phosphate	-1.614(-2.507,-.7220)	0.000392093
4-Aminobutanoate	.65746(.27746,1.0374)	0.000696205
Hydrogen sulfide	.57589(.19091,.96087)	0.00336896
Spermidine	.17656(.05650,.29662)	0.00394766
L-cysteinylglycine	.25684(.07908,.43460)	0.0046256
meso-2 6-Diaminoheptanedioate	.45941(.13427,.78455)	0.00561645
Acetaldehyde	.15347(.04153,.26541)	0.00720715
Protoheme	.15313(.04072,.26553)	0.00758332
Sulfite	.81821(.21416,1.4222)	0.007934
Thiosulfate	.79514(.19319,1.3970)	0.00962524
L-alanine	.27021(.06256,.47786)	0.0107568
Manganese	-.0665(-.1197,-.0133)	0.0141546
Sulfate	-.0665(-.1199,-.0131)	0.0145799
Calcium	-.0665(-.1207,-.0123)	0.0160394
Magnesium	-.0665(-.1212,-.0118)	0.0170502
Cobalt	-.0665(-.1212,-.0118)	0.0170731
Zinc	-.0665(-.1215,-.0115)	0.0177737
Potassium	-.0665(-.1216,-.0114)	0.0179338
Copper	-.0665(-.1217,-.0113)	0.0181544
L-asparagine	-.0704(-.1292,-.0116)	0.0187698
Chloride	-.0665(-.1222,-.0108)	0.0192159
Adenosine	-.0962(-.1793,-.0131)	0.0231587
Uridine	-.1629(-.3110,-.0148)	0.031001
Deoxycytidine	-.1213(-.2330,-.0096)	0.0331756
Cytidine	-.0810(-.1568,-.0051)	0.0362752
Nicotinate	-.1417(-.2764,-.0070)	0.0391437
Iron(III)	-.1201(-.2354,-.0048)	0.0411706
L-proline	.10695(-.0014,.21534)	0.0530925
Nitric oxide	.35792(-.0103,.72618)	0.0567869
Carbon dioxide	.00057(-.0000,.00117)	0.0579421
Ornithine	.15915(-.0078,.32619)	0.0618409
2-Hydroxyphenylacetate	.76764(-.0440,1.5793)	0.0637877
(R)-Acetoin	-.5202(-1.087,.04747)	0.0724839
Inosine	-.1245(-.2630,.01395)	0.0779879
Oxygen	.76762(-.0876,1.6229)	0.0785652
L-threonine	.05483(-.0089,.11867)	0.0922097
Menaquinone 7	.14334(-.0257,.31248)	0.096705
2-deoxyadenosine	-.0574(-.1263,.01148)	0.10237
Nitrite	1.5185(-.3215,3.3585)	0.105783
dTTP	.79248(-.1796,1.7645)	0.110083
Thiamin	.61268(-.1467,1.3721)	0.113828
L-aspartate	.08454(-.0268,.19596)	0.136943
Diphosphate	-.0014(-.0034,.00049)	0.1417
Pyridoxal	.62458(-.2093,1.4584)	0.142101
AMP	-.0016(-.0037,.00055)	0.143314
L-glutamine	.08569(-.0312,.20266)	0.151018
(R)-Pantothenate	-.1462(-.3469,.05446)	0.153252
keto-phenylpyruvate	.24670(-.0994,.59287)	0.162466
Diacetyl	-.4656(-1.131,.19990)	0.1703
Octadecenoate (n-C18:1)	.46119(-.2073,1.1297)	0.176337
Phosphate	.02359(-.0110,.05820)	0.181653
gamma-butyrobetaine	-.7991(-1.978,.37978)	0.183983
L-serine	-.0420(-.1041,.02005)	0.184548
crotonobetaine	-.7991(-2.031,.43326)	0.203748
Ethanol	.09276(-.0515,.23709)	0.207789
Acetate	.00541(-.0030,.01389)	0.211071
L-lysine	-.0451(-.1158,.02560)	0.211102
Adenine	-.0741(-.1910,.04275)	0.213809
Isoprene	.41761(-.2448,1.0800)	0.216611
Menaquinone 8	-.1963(-.5092,.11646)	0.21858
Guanosine	-.0668(-.1739,.04022)	0.221025
(4-hydroxyphenyl)acetaldehyde	.75085(-.4519,1.9536)	0.221126
4-Aminobenzoate	-.3914(-1.030,.24761)	0.229912
L-leucine	-.0757(-.2012,.04970)	0.236599
Formate	-.0130(-.0347,.00871)	0.24029
D-Mannitol	.22106(-.1638,.60599)	0.260329
L-kynurenine	.46625(-.3456,1.2782)	0.260383
dTMP	.26849(-.2056,.74264)	0.267062
L-isoleucine	-.1217(-.3408,.09736)	0.276179
Propionate	-.0687(-.1950,.05765)	0.286529
Nicotinamide	-.2378(-.6868,.21121)	0.299264
Pyridoxine	.02069(-.0183,.05978)	0.299406
Iron(II)	-.0273(-.0799,.02515)	0.306885
L-tyrosine	-.0663(-.1959,.06323)	0.315557
Glycerol 3-phosphate	.02234(-.0220,.06670)	0.323642
Isovalerate	-.1654(-.5105,.17968)	0.347461
Trimethylamine	-.1713(-.5302,.18755)	0.349428
tetradecanoate (n-C14:0)	-.0802(-.2497,.08930)	0.353609
Folate	.34929(-.3906,1.0892)	0.354838
Fumarate	-.0912(-.2866,.10409)	0.359872
Isocaproate	-.1664(-.5291,.19618)	0.368254
(R)-3-hydroxybutyrate	.25326(-.3132,.81979)	0.380934
Siroheme	.04704(-.0609,.15504)	0.393162
Methane	.48042(-.6272,1.5880)	0.395283
Reduced riboflavin	-.1339(-.4439,.17604)	0.396996
L-histidine	.04941(-.0650,.16384)	0.397346
D-alanine	-.1163(-.3862,.15350)	0.398032
Riboflavin	-.1380(-.4618,.18569)	0.40324
Hypoxanthine	-.0844(-.2829,.11394)	0.404025
Acetoacetate	.11259(-.1542,.37941)	0.408166
Glycine	.04231(-.0580,.14270)	0.408795
Ammonium	-.0083(-.0284,.01166)	0.412585
N-acetyl-D-mannosamine	.26001(-.3671,.88719)	0.41648
(R)-lactate	.04529(-.0655,.15614)	0.423236
Guanine	-.0538(-.1860,.07839)	0.424801
Glycolate	.36715(-.5697,1.3040)	0.44246
NMN	.13100(-.2056,.46770)	0.445714
Hexadecanoate (n-C16:0)	-.0443(-.1584,.06970)	0.445935
Tyramine	-.2517(-.8998,.39626)	0.446343
Histamine	-.2610(-.9333,.41124)	0.44665
Laurate	-.1259(-.4508,.19899)	0.447544
Glycerol	.04919(-.0792,.17763)	0.452856
2-Oxoglutarate	.18215(-.3003,.66467)	0.459353
D-ribose	-.0829(-.3043,.13842)	0.462745
(S)-malate	-.1171(-.4331,.19893)	0.467692
2-Dehydro-3-deoxy-D-gluconate	.20819(-.3543,.77071)	0.468219
D-Galactose	.00094(-.0016,.00351)	0.472591
L-tryptophan	-.1071(-.4038,.18960)	0.479261
Hydrogen	-.0761(-.2892,.13691)	0.483625
Tryptamine	-.2382(-.9069,.43047)	0.485021
Glycine betaine	-.2554(-1.003,.49283)	0.503413
Isobutyrate	-.1183(-.4691,.23255)	0.508691
Formaldehyde	.38789(-.7814,1.5572)	0.515598
Dephospho-CoA	.24042(-.4859,.96675)	0.516488
Indole	-.0862(-.3487,.17626)	0.519647
indole-3-acetate	.27142(-.6051,1.1480)	0.543944
Deoxyguanosine	-.0711(-.3130,.17078)	0.564473
Glycolaldehyde	.26437(-.6573,1.1860)	0.574003
1 5-Diaminopentane	-.1666(-.8202,.48687)	0.617161
Putrescine	-.1481(-.7309,.43467)	0.618394
L-phenylalanine	-.0188(-.0948,.05709)	0.626114
Octadecanoate (n-C18:0)	-.0468(-.2384,.14480)	0.63188
L-valine	-.0263(-.1377,.08506)	0.642861
N-acetyl-D-glucosamine	-.1247(-.6693,.41975)	0.653334
Maltotriose	.16081(-.5473,.86896)	0.656262
Proton	-.0020(-.0109,.00693)	0.660931
5-Aminopentanoate	-.0735(-.4414,.29429)	0.694986
Phenylpropanoate	-.0735(-.4461,.29897)	0.698627
Indole-3-propionate	-.0735(-.4499,.30275)	0.701509
D-gluconate	-.1104(-.6760,.45520)	0.701983
2-methylbutyrate	-.0735(-.4509,.30374)	0.702252
p-Cresol	-.0723(-.4536,.30892)	0.709938
L-cystine	-.0492(-.3124,.21396)	0.713742
Thymidine	-.0328(-.2202,.15444)	0.730731
Oxalate	.16889(-.8099,1.1477)	0.735231
Xanthine	-.1177(-.8147,.57931)	0.740609
D-Arabinose	.08287(-.4213,.58706)	0.74733
Urea	-.0611(-.4541,.33182)	0.760355
4-hydroxyphenylacetate	.06731(-.3703,.50497)	0.763086
2-Demethylmenaquinone 8	.03539(-.1954,.26623)	0.763793
Methanethiol	-.0645(-.4960,.36684)	0.76917
D-xylose	-.1234(-.9917,.74481)	0.780504
Butyrate	-.0230(-.2005,.15444)	0.799089
2-Oxobutanoate	.02444(-.1773,.22621)	0.812271
Xanthosine	-.0787(-.7558,.59829)	0.819613
Chorismate	.03513(-.2781,.34844)	0.826031
Methanol	-.0728(-.7370,.59128)	0.829708
cytosine	.04498(-.3848,.47479)	0.837448
L-glutamate	.01031(-.0976,.11825)	0.851493
Water	-.0000(-.0008,.00070)	0.852368
Phenylacetate	-.0411(-.5460,.46378)	0.873099
(S)-lactate	.01532(-.1944,.22515)	0.886147
Trimethylamine N-oxide	-.0249(-.3732,.32341)	0.888526
D-glucose	.01268(-.1668,.19225)	0.889926
L-arginine	-.0103(-.1745,.15394)	0.902101
Reduced glutathione	.00003(-.0005,.00059)	0.915326
L-cysteine	.00901(-.1724,.19048)	0.922478
Succinate	.00132(-.0264,.02906)	0.925379
Starch degradation product	.00770(-.1546,.17008)	0.92594
Oxidized glutathione	.00005(-.0011,.00121)	0.92689
Uracil	-.0127(-.2958,.27027)	0.929472
Maltose	.00751(-.1773,.19241)	0.936508
pyruvate	-.0106(-.3677,.34647)	0.953397
1 2-Diacyl-sn-glycerol	.00446(-.1720,.18100)	0.960485
4-hydroxybenzoate	-.0557(-2.267,2.1558)	0.960601
3-methyl-2-oxopentanoate	.00502(-.2630,.27307)	0.970714
Citrate	-.0062(-.3483,.33589)	0.971588
Quinone	-.0024(-.1777,.17287)	0.978162
D-Fructose	-.0045(-.3352,.32614)	0.978585
CI=confidence interval
Estimates from regression with the group variable as the sole predictor and bootstrap derived confidence intervals based on 2000 replicates
In bold, FDR<0.05

[truncated: 1 more sheets: Summary S10]
